# Supplementary material for: Inter-continental variability in the relationship of oxidative potential and cytotoxicity with PM2.5 mass
Source: Nat Commun. 2024 Jun 19;15:5263. doi: 10.1038/s41467-024-49649-4 (PMC11187120; doi:10.1038/s41467-024-49649-4)
Supplement: Supplementary file 3 — Source Data [file 41467_2024_49649_MOESM3_ESM.xlsx]

## Sheet: Figure 4a
SITE	SEASON	PM2.5 Mass	OPGSHm	OPGSHv	OPDTTm	OPDTTv	OPCm	OPCv	CDm	CDv	OPOHm	OPOHv		Abbreviation	Expansion	Unit
Midwest US	FALL	10.4952	0.0184083	0.180807	0.0161274	0.161231	20.7452	209.647	2.51463	25.4416	0.160092	1.579		OPGSHm	Intrinsic OP-GSH	nmol/min/µg
West Midlands	FALL	6.59259	0.00330324	0.0246314	0.0210724	0.143231	12.1077	86.6921	1.79495	12.7859	0.111498	0.784943		OPGSHv	Extrinsic OP-GSH	nmol/min/m3
Chile	FALL	44.6525	0.00486573	0.20707	0.0186037	0.854656	6.90993	294.61	1.53549	69.5015	0.0864917	4.00647		OPDTTm	Intrinsic OP-DTT	nmol/min/µg
Chile	SPRING	15.6467	0.00479089	0.0746981	0.0133613	0.210936	9.95628	137.368	2.56133	37.2607	0.0940618	1.61068		OPDTTv	Extrinsic OP-DTT	nmol/min/m3
Midwest US	SPRING	11.7305	0.0238204	0.246872	0.0130339	0.14921	16.2579	193.423	2.10534	25.2929	0.156951	1.76477		OPCm	Intrinsic cellular OP	%/µg
Chile	SUMMER	11.3815	0.00403336	0.047003	0.014148	0.168268	7.27096	88.1986	1.56022	20.2565	0.0471399	0.507669		OPCv	Extrinsic cellular OP	%/m3
Midwest US	SUMMER	12.0334	0.0255558	0.279051	0.0150247	0.17634	19.9704	227.956	2.49573	29.8722	0.323956	3.70017		CDm	Intrinsic Cytotoxicity	%/µg
Chile	WINTER	39.6205	0.00467187	0.163504	0.0179146	0.683102	6.7727	248.859	1.86789	67.86	0.0922071	3.64507		CDv	Extrinsic Cytotoxicity	%/m3
Midwest US	WINTER	10.9086	0.0149263	0.147344	0.0149619	0.161253	11.507	116.886	1.69192	17.877	0.104767	1.07334		OPOHm	Intrinsic OP-OH	pmol/min/µg
Atlanta	WINTER	12.55	0.0570924	0.743208	0.0330527	0.437338	24.1472	318.204	1.23457	16.4354	0.0669961	0.775243		OPOHv	Extrinsic OP-OH	pmol/min/m3
Atlanta	SUMMER	20.3	0.104286	1.89429	0.0230381	0.470272	26.1532	534.377	2.00364	40.2594	0.0525749	1.05176
India	WINTER	232.357	0.00459721	1.14314	0.00550068	1.1684	9.38085	1966.93	2.40475	587.379	0.0964974	22.1246

## Sheet: Figure 4b
Region	SEASON	SITE	SAMPLE ID	PM2.5 Mass concentration in µg/m3	OPGSHm	OPDTTm	OPDTTv	OPGSHv	OPCm	OPCv	CDm	CDv	OPOHm	OPOHv
Midwest US	SUMMER	Bondville	BN03	8.9	0.0963397	0.0171393	0.15254	0.857423	14.8857	132.482	2.20597	19.6332	0.293862	2.61537		BDL means below detection limit
Midwest US	SUMMER	Bondville	BN04	9.36	0.0948782	0.0171636	0.160651	0.88806	23.3671	218.716	4.99683	46.7703	0.377508	3.53348
Midwest US	SUMMER	Bondville	BN06	11.32	0.167615	0.013637	0.154371	1.8974	35.2057	398.528	3.55531	40.2461	0.678344	7.67886
Midwest US	SUMMER	Bondville	BN07	8.3	0.0937244	0.0163299	0.135538	0.777912	8.66667	71.9333	1.475	12.2425	0.418629	3.47462
Midwest US	SUMMER	Bondville	BN10	10.8	0.11885	0.0134258	0.144998	1.28358	11.7504	126.904	2.14911	23.2104	0.91561	9.88859
Midwest US	SUMMER	Bondville	BN11	10.9	0.137794	0.00988214	0.107715	1.50196	12.9248	140.88	3.5867	39.095	0.428687	4.67268
Midwest US	SUMMER	Bondville	BN12	9.3	0.194868	0.0270948	0.251981	1.81227	35.31	328.383	3.16108	29.3981	0.322865	3.00264
Midwest US	SUMMER	Bondville	BN13	14.1	0.133241	0.0315302	0.444576	1.8787	4.56752	64.402	1.30514	18.4024	0.281559	3.96999
Midwest US	SUMMER	Bondville	BN14	12.8	0.119179	0.0212049	0.271423	1.5255	13.0365	166.867	2.04778	26.2115	0.148797	1.9046
Midwest US	SUMMER	Bondville	BN15	7.9	0.0982056	0.0191717	0.151456	0.775825	16.3374	129.066	1.97917	15.6354	0.425429	3.36089
Midwest US	FALL	Bondville	BN16	8.5	0.0596204	0.0161016	0.136864	0.506773	20.2632	172.237	1.19183	10.1306	0.153185	1.30208
Midwest US	FALL	Bondville	BN17	8.03	0.0645307	0.0171377	0.137616	0.518182	17.7111	142.22	4.20428	33.7603	0.149368	1.19942
Midwest US	FALL	Bondville	BN18	14.1	0.0742077	0.0143052	0.201703	1.04633	BDL	BDL	BDL	BDL	0.180294	2.54214
Midwest US	FALL	Bondville	BN21	6.8	0.0427648	0.0145762	0.099118	0.290801	17.5244	119.166	1.33623	9.08637	0.129616	0.88139
Midwest US	FALL	Bondville	BN22	5.86	0.0640484	0.0193584	0.11344	0.375324	15.5802	91.3	0.805799	4.72198	0.115219	0.675186
Midwest US	FALL	Bondville	BN23	8.67	0.0340538	0.0141558	0.12273	0.295247	21.0514	182.516	2.64868	22.9641	0.0408792	0.354423
Midwest US	FALL	Bondville	BN24	9.17	0.0771201	0.020779	0.190544	0.707191	1.1414	10.4666	0.676777	6.20604	0.412154	3.77945
Midwest US	FALL	Bondville	BN25	5.23	0.0476737	0.0168081	0.0879061	0.249333	8.80798	46.0657	0.592597	3.09928	0.185202	0.968605
Midwest US	FALL	Bondville	BN26	13.4	0.113229	0.0153628	0.205862	1.51727	5.47586	73.3766	0.310626	4.16238	0.0414098	0.554891
Midwest US	FALL	Bondville	BN27	16.1	0.0304198	0.00902104	0.145239	0.489759	17.3821	279.852	3.33655	53.7184	0.0407719	0.656427
Midwest US	FALL	Bondville	BN28	10.8	0.0659049	0.0154565	0.16693	0.711773	6.93792	74.9296	1.03975	11.2293	0.115939	1.25214
Midwest US	WINTER	Bondville	BN29	7.2	0.0358639	0.0144435	0.103993	0.25822	13.3397	96.046	0.636368	4.58185	0.115821	0.833909
Midwest US	WINTER	Bondville	BN30	13.3	0.0620035	0.0144783	0.192561	0.824646	5.16892	68.7467	0.418867	5.57093	0.0864557	1.14986
Midwest US	WINTER	Bondville	BN31	12.3	0.095397	0.0152259	0.187278	1.17338	1.15888	14.2543	0.0466667	0.574	0.0898985	1.10575
Midwest US	WINTER	Bondville	BN32	6.23	0.0382007	0.0171338	0.106744	0.23799	0.132082	0.822873	0.000166667	0.00103834	0.163609	1.01928
Midwest US	WINTER	Bondville	BN33	6.93	0.0131835	0.011705	0.0811154	0.0913613	8.54014	59.1831	1.70078	11.7864	0.0972289	0.673796
Midwest US	WINTER	Bondville	BN34	5	0.0474627	0.0123079	0.0615394	0.237314	9.9198	49.599	1.28523	6.42616	0.119342	0.59671
Midwest US	WINTER	Bondville	BN37	5.8	0.0340561	0.0153324	0.0889281	0.197525	17.0001	98.6008	1.19448	6.92796	0.0991697	0.575184
Midwest US	WINTER	Bondville	BN38	8.1	0.0552688	0.0248195	0.201038	0.447677	10.0547	81.4431	0.533306	4.31978	0.11365	0.920568
Midwest US	WINTER	Bondville	BN39	9.36	0.0401144	0.0126834	0.118717	0.375471	6.4112	60.0088	1.14316	10.6999	0.0404771	0.378866
Midwest US	WINTER	Bondville	BN40	6.8	0.0607397	0.0177643	0.120797	0.41303	20.5232	139.557	3.43487	23.3571	0.0407383	0.27702
Midwest US	WINTER	Bondville	BN41	13.1	0.0564576	0.014534	0.190395	0.739594	6.40832	83.9489	0.714409	9.35875	0.0410344	0.537551
Midwest US	SPRING	Bondville	BN42	10.14	0.0563942	0.0113093	0.114676	0.571837	7.62489	77.3164	4.33293	43.9359	0.0409793	0.41553
Midwest US	SPRING	Bondville	BN43	7.2	0.106614	0.0180535	0.129985	0.767618	8.06435	58.0634	4.33293	31.1971	0.240438	1.73115
Midwest US	SPRING	Bondville	BN44	12	0.0714437	0.0151693	0.182032	0.857324	19.4574	233.489	3.83625	46.0349	0.105389	1.26466
Midwest US	SPRING	Bondville	BN45	8.7	0.159461	0.0206361	0.179534	1.38731	11.6682	101.514	2.93401	25.5259	0.259002	2.25331
Midwest US	SPRING	Bondville	BN46	11.6	0.0817288	0.00881889	0.102299	0.948054	1.23765	14.3568	0.449429	5.21337	0.0847787	0.983433
Midwest US	SPRING	Bondville	BN47	6.64	0.0381102	0.0103784	0.0689129	0.253052	4.11134	27.2993	1.62683	10.8022	0.0404928	0.268873
Midwest US	SPRING	Bondville	BN48	7.3	0.0337639	0.0083818	0.0611871	0.246476	0.403029	2.94211	1.48863	10.867	0.0898755	0.656091
Midwest US	SPRING	Bondville	BN49	11.3	0.0823862	0.0130943	0.147966	0.930964	3.80813	43.0318	0.349529	3.94968	0.119759	1.35327
Midwest US	SPRING	Bondville	BN50	7.21	0.0526381	0.0129113	0.0930908	0.379521	7.1358	51.4491	3.04833	21.9785	0.135888	0.979753
Midwest US	SPRING	Bondville	BN51	7.32	0.0486683	0.0134127	0.0981812	0.356252	12.3042	90.0664	0.390617	2.85932	0.208176	1.52385
Midwest US	SPRING	Bondville	BN52	9.65	0.074968	0.0120783	0.116555	0.723442	15.72	151.698	3.30397	31.8834	0.098364	0.949212
Midwest US	SPRING	Bondville	BN53	7.05	0.0512427	0.01416	0.0998281	0.361261	12.7476	89.8703	1.05971	7.47096	0.123354	0.869643
Midwest US	SPRING	Bondville	BN54	13.35	0.105793	0.0125162	0.167091	1.41234	24.5125	327.242	4.60702	61.5038	0.127334	1.69991
Midwest US	SUMMER	Champaign	CM01	15.4	0.0175661	0.0217591	0.33509	0.270518	4.635	71.379	0.967864	14.9051	0.46527	7.16515
Midwest US	SUMMER	Champaign	CM02	10.34	0.0151269	0.013384	0.13839	0.156412	23.0183	238.01	1.80155	18.6281	0.400969	4.14602
Midwest US	SUMMER	Champaign	CM03	12.85	0.0120157	0.0161168	0.207101	0.154402	23.2489	298.748	0.634371	8.15167	0.253275	3.25458
Midwest US	SUMMER	Champaign	CM04	6.87	0.0153457	0.0233645	0.160514	0.105425	28.0287	192.557	2.95075	20.2716	0.446803	3.06954
Midwest US	SUMMER	Champaign	CM05	10.07	0.0152131	0.0140364	0.141346	0.153196	33.0703	333.018	3.89075	39.1799	0.467549	4.70822
Midwest US	SUMMER	Champaign	CM06	5.5	0.0230005	0.0263627	0.144995	0.126503	47.4967	261.232	4.64771	25.5624	0.80229	4.4126
Midwest US	SUMMER	Champaign	CM07	8.13	0.0147735	0.0320687	0.260718	0.120109	22.6372	184.04	1.3663	11.108	0.967019	7.86186
Midwest US	SUMMER	Champaign	CM08	13.16	0.0111228	0.0141707	0.186487	0.146377	5.03947	66.3194	BDL	BDL	0.317495	4.17823
Midwest US	SUMMER	Champaign	CM09	8.62	0.0143764	0.0142445	0.122788	0.123925	25.9854	223.994	2.32845	20.0712	0.221963	1.91332
Midwest US	SUMMER	Champaign	CM10	12.8	0.0138054	0.0159258	0.203851	0.17671	49.6424	635.423	4.01007	51.3289	0.465193	5.95447
Midwest US	SUMMER	Champaign	CM11	11.6	0.0238772	0.0130459	0.151332	0.276975	43.6738	506.616	3.89527	45.1851	0.58132	6.74331
Midwest US	SUMMER	Champaign	CM12	13	0.0037776	0.0297617	0.386902	0.0491087	48.262	627.407	3.58913	46.6587	0.351529	4.56988
Midwest US	SUMMER	Champaign	CM13	20.2	0.0179087	0.027778	0.561115	0.361755	BDL	BDL	BDL	BDL	0.369959	7.47317
Midwest US	SUMMER	Champaign	Cm14	15.389	0.0182555	0.0192784	0.296675	0.280933	8.15574	125.509	2.57892	39.687	0.263042	4.04795
Midwest US	SUMMER	Champaign	CM15	7.24	0.019614	0.0242167	0.175329	0.142005	26.3007	190.417	3.14322	22.7569	0.370931	2.68554
Midwest US	FALL	Champaign	CM16	5.87	0.0163187	0.021414	0.1257	0.0957909	21.1036	123.878	4.66521	27.3848	0.179401	1.05308
Midwest US	FALL	Champaign	CM17	2.04	0.0149464	0.0205301	0.0418814	0.0304907	BDL	BDL	BDL	BDL	0.133404	0.272143
Midwest US	FALL	Champaign	CM18	2.53	0.0137866	0.0212684	0.0538089	0.03488	BDL	BDL	BDL	BDL	0.48582	1.22912
Midwest US	FALL	Champaign	CM19	6.23	0.0150916	0.0206236	0.128485	0.0940204	32.0874	199.904	4.45556	27.7581	0.222264	1.3847
Midwest US	FALL	Champaign	CM20	9.07	0.0117967	0.0144481	0.131044	0.106997	25.6867	232.979	1.71103	15.519	0.170991	1.55089
Midwest US	FALL	Champaign	CM21	5.1	0.012187	0.0231607	0.118119	0.0621536	34.3981	175.43	4.88684	24.9229	0.289876	1.47837
Midwest US	FALL	Champaign	CM22	6.29	0.0166157	0.0246577	0.155097	0.104513	48.216	303.279	5.57577	35.0716	0.222766	1.4012
Midwest US	FALL	Champaign	CM23	9.34	0.00558468	0.0154567	0.144366	0.0521609	33.9259	316.868	4.31336	40.2868	0.0405638	0.378866
Midwest US	FALL	Champaign	CM25	7.32	0.016941	0.0303381	0.222075	0.124008	19.0644	139.552	5.3223	38.9593	0.169876	1.24349
Midwest US	FALL	Champaign	CM26	17.67	0.0151166	0.0224095	0.395976	0.26711	9.34581	165.14	2.87596	50.8183	0.2411	4.26024
Midwest US	FALL	Champaign	CM28	10.72	0.0174021	0.0244901	0.262534	0.18655	23.9991	257.27	1.24923	13.3918	0.334748	3.5885
Midwest US	WINTER	Champaign	CM29	8.44	0.0119554	0.0193453	0.163275	0.100904	17.4405	147.198	2.81525	23.7607	0.151425	1.27803
Midwest US	WINTER	Champaign	CM30	14.29	0.0103675	0.0203404	0.290665	0.148152	3.35115	47.8879	0.00181283	0.0259054	0.129748	1.8541
Midwest US	WINTER	Champaign	CM31	8.26	0.0201997	0.0262719	0.217006	0.166849	8.38495	69.2597	0.235994	1.94931	0.39395	3.25403
Midwest US	WINTER	Champaign	CM32	7.36	0.0148127	0.0221691	0.163164	0.109022	14.0696	103.552	0.0183333	0.134933	0.208089	1.53154
Midwest US	WINTER	Champaign	CM33	9.05	0.0096545	0.0159402	0.144259	0.0873732	14.0326	126.995	2.85565	25.8436	0.110235	0.997628
Midwest US	WINTER	Champaign	CM34	6.36	0.00619851	0.00957262	0.0608818	0.0394225	25.8976	164.709	2.32572	14.7916	0.153879	0.978672
Midwest US	WINTER	Champaign	CM35	10.93	0.0114275	0.0145483	0.159013	0.124902	11.5571	126.319	2.71327	29.656	0.113099	1.23618
Midwest US	WINTER	Champaign	CM36	11.08	0.00911184	0.0215033	0.238256	0.100959	21.3402	236.45	0.198749	2.20214	0.096972	1.07445
Midwest US	WINTER	Champaign	CM37	7.13	0.00649414	0.0170408	0.121501	0.0463032	5.41914	38.6384	0.40286	2.87239	0.0862169	0.614726
Midwest US	WINTER	Champaign	CM38	8.15	0.01378	0.0214887	0.175133	0.112307	24.4963	199.645	1.90045	15.4887	0.0942676	0.768281
Midwest US	WINTER	Champaign	CM39	9.2	0.0115395	0.0196475	0.180757	0.106163	13.6199	125.303	2.05948	18.9472	0.0905574	0.833128
Midwest US	WINTER	Champaign	CM40	12.22	0.0127598	0.0190787	0.233142	0.155925	25.1493	307.324	2.53871	31.023	0.0910742	1.11293
Midwest US	WINTER	Champaign	CM41	16.7	0.00938876	0.016194	0.27044	0.156792	18.8153	314.216	2.95518	49.3516	0.0838311	1.39998
Midwest US	SPRING	Champaign	CM42	13.75	0.0143192	0.0163508	0.224824	0.196889	20.2541	278.493	0.257191	3.53638	0.101393	1.39415
Midwest US	SPRING	Champaign	CM43	9.97	0.0352804	0.0290573	0.289701	0.351746	38.1206	380.062	BDL	BDL	1.21674	12.1309
Midwest US	SPRING	Champaign	CM44	11.87	0.0170557	0.0198236	0.235306	0.202452	20.9023	248.11	3.44702	40.9161	0.190516	2.26143
Midwest US	SPRING	Champaign	CM45	14.55	0.0287748	0.0265386	0.386137	0.418673	24.4827	356.223	BDL	BDL	0.726945	10.5771
Midwest US	SPRING	Champaign	CM46	16.89	0.0156544	0.0135908	0.229549	0.264402	23.6986	400.269	2.04988	34.6224	0.14245	2.40598
Midwest US	SPRING	Champaign	CM47	9.16	0.0105234	0.0150995	0.138311	0.096394	21.5395	197.302	0.212295	1.94462	0.0413609	0.378866
Midwest US	SPRING	Champaign	CM49	14.26	0.0165571	0.0196296	0.279919	0.236104	15.7646	224.804	0.310961	4.43431	0.180669	2.57634
Midwest US	SPRING	Champaign	CM50	7.93	0.0144606	0.0177743	0.14095	0.114672	19.4658	154.364	0.471698	3.74057	0.192154	1.52378
Midwest US	SPRING	Champaign	CM51	14.24	0.0126992	0.0157308	0.224007	0.180836	25.5129	363.304	2.04063	29.0585	0.101789	1.44948
Midwest US	SPRING	Champaign	CM52	9.89	0.0121526	0.0164656	0.162844	0.12019	17.5797	173.863	0.538122	5.32203	0.153819	1.52127
Midwest US	SPRING	Champaign	CM53	8.28	0.0148242	0.0190542	0.157769	0.122744	39.276	325.205	3.13905	25.9914	0.168581	1.39585
Midwest US	SPRING	Champaign	CM54	7.91	0.0180783	0.0270455	0.21393	0.143	51.7282	409.17	1.68127	13.2989	0.403707	3.19332
Midwest US	SUMMER	Chicago	CH01	8.38	0.00873573	0.0148187	0.12418	0.0732054	0.645669	5.4107	1.5784	13.227	0.293334	2.45814
Midwest US	SUMMER	Chicago	CH02	11.03	0.00912406	0.0136129	0.15015	0.100638	11.5347	127.228	0.451985	4.9854	0.425858	4.69721
Midwest US	SUMMER	Chicago	CH03	9.97	0.0106207	0.0140364	0.139943	0.105888	5.55808	55.4141	0.498971	4.97474	0.364273	3.6318
Midwest US	SUMMER	Chicago	CH04	12.22	0.00996804	0.0192271	0.234955	0.121809	15.8333	193.483	2.74184	33.5053	0.29055	3.55052
Midwest US	SUMMER	Chicago	CH05	10.3	0.00634226	0.0128737	0.132599	0.0653253	1.99048	20.502	2.0283	20.8915	0.461381	4.75222
Midwest US	SUMMER	Chicago	CH06	12	0.00969957	0.0165043	0.198052	0.116395	22.7878	273.453	1.10372	13.2446	0.458513	5.50215
Midwest US	SUMMER	Chicago	CH07	10.75	0.016253	0.0208018	0.223619	0.174719	10.3906	111.699	2.22076	23.8732	0.426707	4.5871
Midwest US	SUMMER	Chicago	CH08	11.5	0.00754616	0.0118846	0.136673	0.0867808	20.4091	234.704	3.46624	39.8618	0.269123	3.09492
Midwest US	SUMMER	Chicago	CH09	7.64	0.00867541	0.0104026	0.079476	0.0662801	9.8657	75.374	3.80355	29.0592	0.134887	1.03054
Midwest US	SUMMER	Chicago	CH11	13.2	0.0101773	0.00941183	0.124236	0.134341	16.6072	219.215	3.03499	40.0618	0.39627	5.23076
Midwest US	SUMMER	Chicago	CH12	10	0.012332	0.0286043	0.286043	0.12332	41.7213	417.213	1.84089	18.4089	0.44304	4.4304
Midwest US	SUMMER	Chicago	CH13	19	0.00671151	0.0262633	0.499003	0.127519	41.996	797.925	3.29404	62.5867	0.392282	7.45335
Midwest US	SUMMER	Chicago	CH14	14.4	0.00893628	0.0112022	0.161312	0.128682	14.1922	204.368	2.47677	35.6655	0.218125	3.14099
Midwest US	SUMMER	Chicago	CH15	5.72	0.0119674	0.023351	0.133568	0.0684536	21.4339	122.602	2.95323	16.8925	0.386689	2.21186
Midwest US	FALL	Chicago	CH16	7.11	0.0133595	0.0202838	0.144218	0.0949861	21.0031	149.332	2.57995	18.3434	0.377032	2.6807
Midwest US	FALL	Chicago	CH17	9.54	0.0122527	0.0203615	0.194249	0.116891	56.5483	539.47	4.45817	42.5309	0.299389	2.85617
Midwest US	FALL	Chicago	CH18	10.59	0.0127705	0.0202529	0.214478	0.13524	34.7127	367.607	3.29407	34.8842	0.330728	3.50241
Midwest US	FALL	Chicago	CH21	6.5	0.0111974	0.0207128	0.134633	0.072783	48.3472	314.256	3.15046	20.478	0.161214	1.04789
Midwest US	FALL	Chicago	CH22	12.4	0.00593588	0.0140668	0.174429	0.073605	12.0887	149.9	0.266007	3.29849	0.0412334	0.511294
Midwest US	FALL	Chicago	CH23	8.7	0.00535312	0.0151222	0.131563	0.0465721	36.7534	319.755	3.5314	30.7232	0.0407383	0.354423
Midwest US	FALL	Chicago	CH24	11.42	0.00874626	0.0204446	0.233477	0.0998823	10.3353	118.03	0.0271546	0.310106	0.185777	2.12158
Midwest US	FALL	Chicago	CH25	7.6	0.00829408	0.0153405	0.116588	0.063035	9.31067	70.7611	0.378076	2.87338	0.115546	0.878147
Midwest US	FALL	Chicago	CH26	16.57	0.00664661	0.0147447	0.24432	0.110134	30.2682	501.543	2.47162	40.9547	0.124513	2.06319
Midwest US	FALL	Chicago	CH27	13.12	0.00742513	0.0137202	0.180009	0.0974177	26.5846	348.79	2.41003	31.6195	0.127112	1.6677
Midwest US	FALL	Chicago	CH28	15.88	0.0093007	0.0165265	0.262441	0.147695	26.8118	425.772	5.45201	86.578	0.125418	1.99164
Midwest US	WINTER	Chicago	CH29	11.04	0.00683175	0.0125209	0.13823	0.0754226	20.8224	229.88	4.46301	49.2716	0.0406992	0.449319
Midwest US	WINTER	Chicago	CH36	18.21	0.00540111	0.0163078	0.296965	0.0983542	10.6654	194.217	1.87695	34.1793	0.0406682	0.740567
Midwest US	WINTER	Chicago	CH37	17	0.00540093	0.013859	0.235602	0.0918158	1.17915	20.0456	1.58908	27.0143	0.0410735	0.698249
Midwest US	WINTER	Chicago	CH38	9.48	0.00758936	0.0189596	0.179737	0.0719471	11.6522	110.463	4.39114	41.628	0.0412539	0.391087
Midwest US	WINTER	Chicago	CH39	12.53	0.00731214	0.0187771	0.235277	0.0916211	5.78767	72.5195	0.572478	7.17315	0.0967098	1.21177
Midwest US	WINTER	Chicago	CH40	18.4	0.00677421	0.0125835	0.231537	0.124645	6.72424	123.726	1.5235	28.0324	0.0411811	0.757732
Midwest US	WINTER	Chicago	CH41	15.39	0.0019167	0.0115513	0.177775	0.029498	8.65496	133.2	2.82034	43.405	0.0855734	1.31698
Midwest US	SPRING	Chicago	CH42	18.11	0.0018764	0.0104047	0.18843	0.0339817	9.41717	170.545	3.69255	66.872	0.0404908	0.733289
Midwest US	SPRING	Chicago	CH44	19.09	0.0125413	0.0135512	0.258693	0.239413	26.0239	496.797	4.49429	85.796	0.154043	2.94068
Midwest US	SPRING	Chicago	CH45	14.02	0.011488	0.0163054	0.228602	0.161061	43.6517	611.997	3.62802	50.8648	0.10507	1.47307
Midwest US	SPRING	Chicago	CH46	14.47	0.0112291	0.00368819	0.0533681	0.162485	15.2518	220.694	3.85915	55.8419	0.0984027	1.42389
Midwest US	SPRING	Chicago	CH47	8.71	0.0083875	0.0148666	0.129489	0.0730552	11.2219	97.7424	1.71318	14.9218	0.0941919	0.820411
Midwest US	SPRING	Chicago	CH48	11.96	0.00976883	0.0113111	0.135281	0.116835	5.28067	63.1568	1.14707	13.719	0.176519	2.11117
Midwest US	SPRING	Chicago	CH49	11.67	0.00978356	0.0120318	0.140411	0.114174	20.6458	240.936	1.90372	22.2164	0.126146	1.47212
Midwest US	SPRING	Chicago	CH50	6.91	0.00920953	0.0147491	0.101916	0.0636379	10.6768	73.7765	2.39107	16.5223	0.153253	1.05898
Midwest US	SPRING	Chicago	CH51	6.97	0.00980783	0.0162019	0.112928	0.0683605	19.5455	136.232	3.56961	24.8802	0.297756	2.07536
Midwest US	SPRING	Chicago	CH52	17.41	0.00936826	0.014314	0.249208	0.163101	24.8903	433.341	2.11501	36.8223	0.166988	2.90727
Midwest US	SPRING	Chicago	CH53	12.12	0.00189572	0.00767539	0.0930258	0.0229761	15.272	185.096	0.560424	6.79234	0.0409076	0.4958
Midwest US	SPRING	Chicago	CH54	9.75	0.00908751	0.0165964	0.161815	0.0886032	31.4454	306.593	2.84797	27.7677	0.246964	2.4079
Midwest US	SUMMER	Indianapolis	IN01	11.14	0.00659881	0.0132007	0.147056	0.0735108	13.6104	151.62	2.22443	24.7802	0.115127	1.28252
Midwest US	SUMMER	Indianapolis	IN02	11.5	0.00188652	0.00364066	0.0418675	0.021695	BDL	BDL	BDL	BDL	0.0848158	0.975382
Midwest US	SUMMER	Indianapolis	IN03	11.85	0.00189905	0.00366483	0.0434283	0.0225037	26.5159	314.213	2.80004	33.1805	0.0409795	0.485607
Midwest US	SUMMER	Indianapolis	IN04	11.6	0.00193237	0.0100638	0.11674	0.0224155	18.6546	216.393	2.79671	32.4418	0.100573	1.16665
Midwest US	SUMMER	Indianapolis	IN05	8.79	0.00193233	0.00372907	0.0327785	0.0169852	3.90535	34.328	0.92521	8.13259	0.487717	4.28703
Midwest US	SUMMER	Indianapolis	IN06	6.76	0.00541855	0.0118525	0.0801229	0.0366294	48.1426	325.444	2.50076	16.9051	0.185056	1.25098
Midwest US	SUMMER	Indianapolis	IN07	19.54	0.0158822	0.0177881	0.347579	0.310338	22.8334	446.164	2.78471	54.4132	0.274877	5.37109
Midwest US	SUMMER	Indianapolis	IN08	15.24	0.0048503	0.0101188	0.154211	0.0739186	6.8128	103.827	2.73373	41.662	0.114702	1.74806
Midwest US	SUMMER	Indianapolis	IN09	10.6	0.00613379	0.00367784	0.0389851	0.0650182	14.5794	154.541	0.598807	6.34736	0.0411249	0.435924
Midwest US	SUMMER	Indianapolis	IN10	13.77	0.00549158	0.0110245	0.151808	0.075619	18.3355	252.479	2.01247	27.7118	0.275097	3.78808
Midwest US	SUMMER	Indianapolis	IN11	11.6	0.00429737	0.00891433	0.103406	0.0498495	45.7	530.12	BDL	BDL	0.364727	4.23083
Midwest US	SUMMER	Indianapolis	IN12	6.7	0.00432146	0.0268229	0.179714	0.0289538	26.698	178.877	1.99385	13.3588	0.277329	1.85811
Midwest US	SUMMER	Indianapolis	IN13	17	0.0019034	0.0241396	0.410374	0.0323579	2.75945	46.9107	1.50453	25.577	0.247432	4.20635
Midwest US	SUMMER	Indianapolis	IN14	12.365	0.0019032	0.00367283	0.0454146	0.023533	3.64996	45.1317	1.02211	12.6384	0.0928455	1.14803
Midwest US	SUMMER	Indianapolis	IN15	9.73	0.00430943	0.0143999	0.140111	0.0419308	20.2628	197.157	2.38511	23.2071	0.141784	1.37956
Midwest US	FALL	Indianapolis	IN16	14.2	0.00192406	0.00979157	0.13904	0.0273216	39.2448	557.277	5.44158	77.2704	0.0415191	0.589572
Midwest US	FALL	Indianapolis	IN17	11.26	0.00596099	0.0178582	0.201084	0.0671207	17.5613	197.74	3.55371	40.0148	0.150908	1.69922
Midwest US	FALL	Indianapolis	IN18	17.09	0.00189338	0.0105391	0.180113	0.0323579	14.2502	243.535	0.829471	14.1757	0.138391	2.36511
Midwest US	FALL	Indianapolis	IN19	8.46	0.00188924	0.0109334	0.0924965	0.015983	38.0658	322.037	3.1959	27.0373	0.0407678	0.344896
Midwest US	FALL	Indianapolis	IN20	8.7	0.00458228	0.0117699	0.102398	0.0398658	17.0059	147.951	3.0391	26.4402	0.221929	1.93078
Midwest US	FALL	Indianapolis	IN21	5.682	0.00681437	0.0163899	0.0931272	0.0387192	33.5606	190.691	3.82763	21.7486	0.192213	1.09216
Midwest US	FALL	Indianapolis	IN22	10.36	0.00722496	0.0173759	0.180014	0.0748506	12.0999	125.355	1.50737	15.6164	0.133456	1.3826
Midwest US	FALL	Indianapolis	IN23	10.24	0.00188497	0.0143323	0.146763	0.0193021	18.0801	185.14	2.83745	29.0555	0.0406757	0.416519
Midwest US	FALL	Indianapolis	IN24	9.3	0.00771121	0.0145122	0.134963	0.0717143	8.13808	75.6841	BDL	BDL	0.209176	1.94533
Midwest US	FALL	Indianapolis	IN25	6.28	0.00646168	0.0144287	0.0906121	0.0405793	6.81895	42.823	2.88048	18.0894	0.123453	0.775287
Midwest US	FALL	Indianapolis	IN26	15.39	0.00407418	0.0106116	0.163312	0.0627016	11.6576	179.411	BDL	BDL	0.13841	2.13013
Midwest US	FALL	Indianapolis	IN27	20.05	0.00935324	0.0162716	0.326245	0.187533	11.4116	228.802	0.417738	8.37564	0.16626	3.33351
Midwest US	FALL	Indianapolis	IN28	11.79	0.0055266	0.0141838	0.167227	0.0651586	10.9077	128.601	2.12804	25.0896	0.122943	1.4495
Midwest US	WINTER	Indianapolis	IN29	9.24	0.00385384	0.00831648	0.0768443	0.0356094	12.5827	116.264	4.53709	41.9227	0.0410028	0.378866
Midwest US	WINTER	Indianapolis	IN30	15.06	0.00473045	0.0138144	0.208044	0.0712406	3.11482	46.9091	0.0264685	0.398616	0.143822	2.16597
Midwest US	WINTER	Indianapolis	IN31	12.83	0.00538793	0.015697	0.201393	0.0691271	BDL	BDL	BDL	BDL	0.0968993	1.24322
Midwest US	WINTER	Indianapolis	IN32	11.2	0.00684566	0.0177912	0.199261	0.0766714	5.58552	62.5578	2.87402	32.189	0.132626	1.48541
Midwest US	WINTER	Indianapolis	IN33	7.72	0.00713696	0.0146309	0.112951	0.0550973	9.93611	76.7068	1.2336	9.52339	0.153079	1.18177
Midwest US	WINTER	Indianapolis	IN34	8.48	0.00438079	0.00370105	0.0313849	0.0371491	17.9583	152.286	6.29396	53.3728	0.0956589	0.811187
Midwest US	WINTER	Indianapolis	IN35	11.61	0.00462288	0.00369976	0.0429542	0.0536717	8.65013	100.428	3.06652	35.6023	0.199702	2.31853
Midwest US	WINTER	Indianapolis	IN36	10.93	0.00620828	0.0186694	0.204056	0.0678565	8.48669	92.7595	0.626456	6.84717	0.117643	1.28584
Midwest US	WINTER	Indianapolis	IN37	9.97	0.00187462	0.0122534	0.122167	0.0186899	1.88624	18.8058	0.390323	3.89152	0.0883201	0.880551
Midwest US	WINTER	Indianapolis	IN38	7.3	0.0077696	0.0199897	0.145925	0.0567181	28.0044	204.432	5.14332	37.5462	0.193708	1.41407
Midwest US	WINTER	Indianapolis	IN39	9.85	0.00402037	0.0149609	0.147364	0.0396007	9.28353	91.4428	BDL	BDL	0.0409451	0.403309
Midwest US	WINTER	Indianapolis	IN40	12.94	0.00188656	0.0130452	0.168805	0.0244121	12.3777	160.168	2.58515	33.4519	0.0911794	1.17986
Midwest US	WINTER	Indianapolis	IN41	16.28	0.00192516	0.00995608	0.162085	0.0313416	6.14854	100.098	0.266827	4.34395	0.0415429	0.676319
Midwest US	SPRING	Indianapolis	IN42	13.27	0.00701385	0.0134819	0.178905	0.0930738	8.63602	114.6	2.04413	27.1256	0.0405087	0.537551
Midwest US	SPRING	Indianapolis	IN43	10.16	0.00748658	0.0146213	0.148552	0.0760636	13.5275	137.44	2.81978	28.649	0.0408986	0.41553
Midwest US	SPRING	Indianapolis	IN44	17.15	0.00614533	0.0130172	0.223245	0.105392	12.9594	222.254	3.75224	64.3509	0.204336	3.50436
Midwest US	SPRING	Indianapolis	IN45	13.23	0.00605881	0.0104562	0.138335	0.0801581	4.2127	55.7341	2.81978	37.3057	0.0406312	0.537551
Midwest US	SPRING	Indianapolis	IN46	12.14	0.0107449	0.00365238	0.0443399	0.130443	2.32597	28.2372	0.447021	5.42683	0.0408402	0.4958
Midwest US	SPRING	Indianapolis	IN47	12.51	0.00192704	0.00371886	0.0465229	0.0241073	9.58513	119.91	BDL	BDL	0.0415836	0.52021
Midwest US	SPRING	Indianapolis	IN48	12.16	0.00521583	0.00364637	0.0443399	0.0634245	0.166667	2.02667	0.236245	2.87274	0.0407731	0.4958
Midwest US	SPRING	Indianapolis	IN49	10.01	0.00673185	0.00983077	0.098406	0.0673858	10.2351	102.453	1.66652	16.6819	0.136736	1.36872
Midwest US	SPRING	Indianapolis	IN50	9.92	0.00188406	0.0103303	0.102477	0.0186899	20.0323	198.72	BDL	BDL	0.136798	1.35703
Midwest US	SPRING	Indianapolis	IN51	11.9	0.00467619	0.0093219	0.110931	0.0556467	8.43771	100.409	0.444495	5.2895	0.110573	1.31582
Midwest US	SPRING	Indianapolis	IN52	14.09	0.00716378	0.0150014	0.211369	0.100938	14.3412	202.067	2.60355	36.684	0.1447	2.03883
Midwest US	SPRING	Indianapolis	IN53	9.32	0.00425587	0.0100809	0.0939541	0.0396647	36.1731	337.133	4.08226	38.0467	0.155661	1.45076
Midwest US	SPRING	Indianapolis	IN54	12.81	0.00576397	0.0143275	0.183535	0.0738365	25.6029	327.973	2.42069	31.0091	0.182454	2.33723
Midwest US	SUMMER	St Louis	ST01	17.95	0.00189272	0.00997695	0.179086	0.0339743	22.2783	399.896	2.33636	41.9377	0.146	2.6207
Midwest US	SUMMER	St Louis	ST02	13.59	0.00551803	0.00365302	0.0496446	0.07499	16.53	224.643	2.56377	34.8417	0.0410822	0.558307
Midwest US	SUMMER	St Louis	ST03	20.39	0.00388827	0.00738738	0.150629	0.0792819	BDL	BDL	3.80743	77.6336	0.116436	2.37413
Midwest US	SUMMER	St Louis	ST04	15.7	0.0039994	0.00954413	0.149843	0.0627905	41.7333	655.213	4.9232	77.2942	0.183169	2.87575
Midwest US	SUMMER	St Louis	ST05	11.87	0.00189578	0.00365853	0.0434267	0.0225029	15.9499	189.325	1.9838	23.5477	0.202274	2.40099
Midwest US	SUMMER	St Louis	ST06	10.4	0.00479161	0.0102699	0.106807	0.0498328	21.2061	220.544	3.49897	36.3893	0.311923	3.244
Midwest US	SUMMER	St Louis	ST07	20.13	0.0110751	0.0178287	0.358892	0.222942	10.3759	208.868	3.03862	61.1675	0.175885	3.54057
Midwest US	SUMMER	St Louis	ST08	17	0.00415507	0.0080281	0.136478	0.0706362	10.3365	175.72	3.17173	53.9193	0.324397	5.51474
Midwest US	SUMMER	St Louis	ST09	15.8	0.00642994	0.00368189	0.0581738	0.101593	5.59705	88.4335	1.31092	20.7125	0.253093	3.99887
Midwest US	SUMMER	St Louis	ST10	15.9	0.0018868	0.00364119	0.057895	0.0300001	17.46	277.614	3.53289	56.173	0.275401	4.37888
Midwest US	SUMMER	St Louis	ST11	14.4	0.00410308	0.00376921	0.0542767	0.0590844	7.07587	101.893	1.78667	25.728	0.395911	5.70112
Midwest US	SUMMER	St Louis	ST12	13.7	0.0061695	0.0198307	0.27168	0.0845222	17.3942	238.301	2.1994	30.1317	0.359686	4.9277
Midwest US	SUMMER	St Louis	ST13	10.1	0.00190656	0.0253822	0.25636	0.0192563	14.2453	143.878	1.8454	18.6385	0.192283	1.94206
Midwest US	SUMMER	St Louis	ST14	15.08	0.0044321	0.00370209	0.0558275	0.066836	20	301.6	2.54534	38.3837	0.113501	1.7116
Midwest US	SUMMER	St Louis	ST15	9.15	0.00488232	0.0145521	0.133151	0.0446732	25.1943	230.528	3.63519	33.262	0.4208	3.85032
Midwest US	FALL	St Louis	ST16	11.7	0.00191584	0.0132975	0.155581	0.0224154	29.8891	349.702	5.02116	58.7476	0.0414287	0.484716
Midwest US	FALL	St Louis	ST17	17.11	0.00245379	0.01043	0.178457	0.0419844	BDL	BDL	BDL	BDL	0.218245	3.73417
Midwest US	FALL	St Louis	ST18	15.65	0.00188485	0.0140437	0.219784	0.029498	20.4872	320.624	0.859966	13.4585	0.041196	0.644717
Midwest US	FALL	St Louis	ST19	8.9	0.00190908	0.00368419	0.0327893	0.0169908	12.7514	113.488	0.318667	2.83614	0.0409589	0.364534
Midwest US	FALL	St Louis	ST20	10.97	0.0042959	0.00997004	0.109371	0.047126	14.6295	160.486	0.727865	7.98468	BDL	BDL
Midwest US	FALL	St Louis	ST22	9.97	0.00558867	0.0144696	0.144262	0.055719	20.3016	202.407	1.99179	19.8581	0.0408473	0.407248
Midwest US	FALL	St Louis	ST23	13.16	0.00189292	0.0120617	0.158732	0.0249109	25.0207	329.272	2.19868	28.9346	0.290421	3.82194
Midwest US	FALL	St Louis	ST24	8	0.00473707	0.0162728	0.130182	0.0378965	4.26692	34.1354	0.923257	7.38606	BDL	BDL
Midwest US	FALL	St Louis	ST27	16.9	0.00491011	0.0139132	0.235133	0.0829809	9.73205	164.472	2.80366	47.3819	0.168733	2.85158
Midwest US	FALL	St Louis	ST28	18.3	0.00533093	0.0125562	0.229779	0.097556	10.4016	190.349	2.01053	36.7926	0.0994843	1.82056
Midwest US	WINTER	St Louis	ST29	9.2	0.00684724	0.0129494	0.119134	0.0629946	29.5615	271.966	2.33906	21.5193	0.147342	1.35555
Midwest US	WINTER	St Louis	ST30	13.3	0.00536978	0.0171488	0.228079	0.0714181	2.44023	32.4551	0.00580133	0.0771577	0.271885	3.61607
Midwest US	WINTER	St Louis	ST31	15.02	0.00415633	0.0135307	0.203231	0.0624282	0.568814	8.54359	0.0175	0.26285	0.0863846	1.2975
Midwest US	WINTER	St Louis	ST32	10.77	0.00493312	0.0146338	0.157607	0.0531297	3.32595	35.8205	1.42783	15.3777	0.0951487	1.02475
Midwest US	WINTER	St Louis	ST33	9.85	0.00189745	0.0113103	0.111406	0.0186899	11.4418	112.702	0.495276	4.87847	0.0415631	0.409396
Midwest US	WINTER	St Louis	ST34	7.81	0.00192609	0.00371702	0.0290299	0.0150428	20.0236	156.385	BDL	BDL	0.228212	1.78234
Midwest US	WINTER	St Louis	ST35	12.3	0.00682609	0.0108734	0.133743	0.0839609	20.0767	246.944	3.17926	39.1048	0.117263	1.44233
Midwest US	WINTER	St Louis	ST36	12.8	0.00733843	0.0187909	0.240524	0.093932	17.022	217.881	2.29124	29.3279	0.104557	1.33833
Midwest US	WINTER	St Louis	ST37	11.45	0.0047821	0.0112787	0.129141	0.0547551	3.02436	34.629	0.973098	11.142	0.0412539	0.472358
Midwest US	WINTER	St Louis	ST38	9.48	0.00625752	0.0141533	0.134173	0.0593213	12.1942	115.601	0.485871	4.60606	0.0409087	0.387815
Midwest US	WINTER	St Louis	ST39	9.56	0.00535458	0.0151786	0.145107	0.0511897	11.2963	107.993	0.550875	5.26636	0.082104	0.784914
Midwest US	WINTER	St Louis	ST40	13.4	0.00492555	0.015775	0.211385	0.0660024	11.5885	155.286	2.84079	38.0665	0.0405132	0.542877
Midwest US	WINTER	St Louis	ST41	18.1	0.00187744	0.00883569	0.159926	0.0339817	10.098	182.774	0.347162	6.28364	0.0405055	0.733149
Midwest US	SPRING	St Louis	ST42	17.5	0.00187708	0.0103319	0.180808	0.032849	9.79425	171.399	1.5009	26.2657	0.0405335	0.709337
Midwest US	SPRING	St Louis	ST43	9.95	0.010539	0.0149546	0.148798	0.104863	5.98319	59.5328	2.94579	29.3106	0.126905	1.2627
Midwest US	SPRING	St Louis	ST44	12.7	0.00819033	0.0145582	0.184889	0.104017	15.7007	199.399	BDL	BDL	0.163731	2.07938
Midwest US	SPRING	St Louis	ST45	15.4	0.00745092	0.0142451	0.219374	0.114744	35.0762	540.174	3.75224	57.7845	0.11095	1.70863
Midwest US	SPRING	St Louis	ST46	15.1	0.00691334	0.0099994	0.150991	0.104391	6.37502	96.2628	0.383625	5.79273	0.0412501	0.622877
Midwest US	SPRING	St Louis	ST47	21.7	0.00422224	0.00368904	0.0800521	0.0916226	14.1168	306.335	1.95303	42.3808	0.0404185	0.877082
Midwest US	SPRING	St Louis	ST48	11.5	0.00386728	0.00361466	0.0415686	0.0444737	6.66667	76.6667	1.08066	12.4275	0.11125	1.27937
Midwest US	SPRING	St Louis	ST49	9.2	0.00734076	0.00368286	0.0338823	0.067535	5.91574	54.4248	0.370165	3.40552	BDL	BDL
Midwest US	SPRING	St Louis	ST51	11.03	0.00189649	0.00365988	0.0403685	0.0209182	12.9113	142.412	0.535016	5.90123	BDL	BDL
West Midlands	FALL	BROS	WC2S1	5.75	0.00203787	0.0184376	0.106016	0.0117178	5.41746	31.1504	1.38588	7.96879	0.0724579	0.416633
West Midlands	FALL	BROS	WC3S2	8.27778	0.00207625	0.029953	0.247944	0.0171867	10.4831	86.7767	0.383935	3.17813	0.146528	1.21293
West Midlands	FALL	BROS	IT2S4	7.5	0.00301623	0.0249462	0.187097	0.0226217	13.3361	100.021	0.572427	4.2932	0.0956419	0.717314
West Midlands	FALL	BROS	IT4S3	9.33333	0.00306209	0.0240435	0.224406	0.0285795	13.4356	125.398	1.49975	13.9976	0.0865287	0.807602
West Midlands	FALL	BROS	BROS5	6.41667	0.00137653	0.0140475	0.090138	0.00883275	16.7566	107.521	3.71415	23.8324	0.075878	0.486884
West Midlands	FALL	BROS	BROS6	6	0.000274394	0.0101336	0.0608014	0.00164636	10.5349	63.2092	0.180766	1.0846	0.27199	1.63194
West Midlands	FALL	BROS	BROS7	6.66667	0.00744397	0.0429631	0.286421	0.0496265	11.4797	76.5315	1.045	6.96668	0.13719	0.914601
West Midlands	FALL	BROS	BROS8	7.13889	0.00321993	0.00768035	0.0548291	0.0229867	8.83253	63.0544	2.03664	14.5393	0.261351	1.86576
West Midlands	FALL	EROS	IT1S13	3.02778	0.00615767	0.0177588	0.0537696	0.018644	10.3769	31.4189	2.23332	6.762	0.0124332	0.0376448
West Midlands	FALL	EROS	IT14S8	9.08333	0.00668925	0.0221609	0.201294	0.0607607	16.8579	153.126	2.09923	19.068	0.124295	1.12902
West Midlands	FALL	EROS	WC2S5	5.58333	0.000843827	0.0185268	0.103441	0.00471137	5.82786	32.5389	0.733921	4.09773	0.0495884	0.276868
West Midlands	FALL	EROS	WC1S12	3.55556	0.00258178	0.019117	0.0679717	0.00917965	3.42124	12.1644	0.12022	0.427449	0.0884191	0.314379
West Midlands	FALL	EROS	IT7S11	5.47222	0.00274343	0.0282202	0.154427	0.0150126	9.99701	54.7059	3.30143	18.0662	0.0102931	0.0563259
West Midlands	FALL	EROS	IT4S4	5.91667	0.000984867	0.0198087	0.117201	0.00582713	15.4785	91.5811	0.526231	3.11353	0.0942179	0.557456
West Midlands	FALL	EROS	UOBOS10	2.44444	0.000425716	0.0102204	0.0249833	0.00104064	14.2374	34.8026	1.59573	3.90067	0.0819792	0.200394
West Midlands	FALL	EROS	WC4S9	5.44444	0.00650985	0.0221478	0.120582	0.0354425	10.8704	59.1831	3.94733	21.491	0.148795	0.810105
West Midlands	FALL	EROS	WC3S3	16.9167	0.0072004	0.0171099	0.289442	0.121807	23.6133	399.459	4.07985	69.0175	0.146528	2.47877
West Midlands	FALL	EROS	IT5S2	7.13889	0.00551072	0.0321074	0.229211	0.0393404	6.38902	45.6105	0.614606	4.3876	0.075878	0.541684
West Midlands	FALL	EROS	IT16	5.08333	0.00125528	0.0189509	0.0963337	0.006381	17.7476	90.217	1.83072	9.30614	0.136407	0.693403
West Midlands	FALL	EROS	IT15	5.27778	0.00203342	BDL	BDL	0.0107319	22.0401	116.323	3.65734	19.3026	0.0966574	0.510136
West Midlands	FALL	EROS	IT2	6.41667	0.00392456	0.0231148	0.14832	0.0251826	7.12835	45.7403	2.13549	13.7027	0.128408	0.823952
Chile	SUMMER	Santiago	A1	16.4302	0.00146496	0.0121307	0.19931	0.0240697	7.57652	124.484	2.85015	46.8286	0.0421806	0.693037
Chile	SUMMER	Santiago	A2	13.542	0.00240895	0.0174744	0.236638	0.0326219	4.8017	65.0244	0.391462	5.30116	0.0127694	0.172923
Chile	SUMMER	Santiago	A3	12.0955	0.00219184	0.022558	0.27285	0.0265114	8.76166	105.977	1.66157	20.0976	0.0339239	0.410326
Chile	SUMMER	Santiago	A4	14.1586	0.00955756	0.023751	0.33628	0.135321	11.2781	159.682	2.66625	37.7502	0.0275491	0.390055
Chile	SUMMER	Santiago	A5	7.69587	0.00277994	0.011653	0.08968	0.0213941	3.61325	27.8072	0.28454	2.18978	0.0284364	0.218843
Chile	SUMMER	Santiago	A6	15.2202	0.00140811	0.0133713	0.203514	0.0214318	5.55377	84.5295	1.04331	15.8795	0.0205356	0.312557
Chile	SUMMER	Santiago	A7	10.5378	0.00155875	0.0206537	0.217644	0.0164257	6.76292	71.2662	0.916851	9.66158	0.0184837	0.194777
Chile	SUMMER	Santiago	A8	12.0955	0.00736031	0.012286	0.148605	0.0890266	9.40935	113.811	3.32873	40.2627	0.0172303	0.20841
Chile	SUMMER	Santiago	A9	14.1215	0.0100437	0.0157537	0.222465	0.141832	3.92304	55.3991	2.41162	34.0557	0.0170106	0.240215
Chile	SUMMER	Santiago	A10	11.363	0.00526072	0.0123637	0.140488	0.0597776	4.46451	50.7302	2.48064	28.1875	0.013531	0.153753
Chile	SPRING	Santiago	A11	15.7765	0.0097756	0.0259309	0.4091	0.154225	8.85277	139.666	1.21923	19.2353	0.0205356	0.323981
Chile	SPRING	Santiago	A12	14.6592	0.00127809	0.0171113	0.250839	0.0187358	6.23545	91.407	2.67848	39.2645	0.0184837	0.270957
Chile	SPRING	Santiago	A13	20.2874	0.00898864	0.01999	0.405546	0.182356	6.54088	132.698	1.0982	22.2796	0.0172303	0.34956
Chile	SPRING	Santiago	A14	22.8141	0.0114877	0.0128145	0.292352	0.262082	2.3644	53.9416	1.57593	35.9533	0.0916578	2.09109
Chile	SPRING	Santiago	A15	29.9815	0.00266551	0.0148681	0.445768	0.0799158	8.42729	252.662	2.55178	76.506	0.177829	5.33156
Chile	SPRING	Santiago	A16	17.8535	0.00957876	BDL	BDL	0.171014	9.19312	164.129	4.06071	72.4978	0.047839	0.854093
Chile	SPRING	Santiago	A17	14.5897	0.0106584	0.00970186	0.141547	0.155503	5.38843	78.6156	3.72863	54.3996	0.150124	2.19027
Chile	SPRING	Santiago	A18	12.8326	0.00519336	0.0179687	0.230586	0.0666445	3.861	49.5468	1.61724	20.7535	0.0810247	1.03976
Chile	SPRING	Santiago	A19	28.1317	0.000141554	0.0111967	0.314981	0.00398216	6.72835	189.28	2.20641	62.0699	0.135493	3.81163
Chile	SPRING	Santiago	A20	16.8707	0.000422139	0.00890693	0.150266	0.00712175	4.77551	80.566	0.678134	11.4406	0.0982495	1.65753
Chile	WINTER	Santiago	A21	28.7251	0.00536997	0.0170125	0.488685	0.154253	7.78104	223.511	0.454725	13.062	0.146002	4.19391
Chile	WINTER	Santiago	A22	13.5049	0.00814437	0.0179989	0.243073	0.109989	5.11901	69.1316	0.677992	9.15619	0.0163919	0.22137
Chile	WINTER	Santiago	A23	30.3153	0.00401197	0.0220174	0.667462	0.121624	7.67631	232.709	1.3434	40.7255	0.106499	3.22854
Chile	WINTER	Santiago	A24	33.44	0.00427356	0.0163589	0.547041	0.142908	4.26599	142.654	0.537459	17.9726	0.0186301	0.62299
Chile	WINTER	Santiago	A25	33.8526	0.00477038	0.0131514	0.445209	0.16149	7.1956	243.589	1.65038	55.8696	0.0500165	1.69319
Chile	WINTER	Santiago	A26	26.9541	0.00470049	0.0120459	0.324687	0.126698	7.96062	214.571	1.53261	41.3101	BDL	BDL
Chile	WINTER	Santiago	A27	30.6908	0.0090498	0.0128186	0.393411	0.277745	2.92736	89.843	0.675896	20.7438	0.0225301	0.691466
Chile	WINTER	Santiago	A28	39.2026	0.00235769	0.0127298	0.499041	0.0924276	8.2084	321.791	3.14875	123.439	0.209517	8.21361
Chile	WINTER	Santiago	A29	42.9346	0.00795553	0.0111664	0.479425	0.341568	8.50308	365.077	3.31979	142.534	0.0880579	3.78073
Chile	WINTER	Santiago	A30	17.5707	0.011374	0.0271029	0.476218	0.19985	6.27823	110.313	3.5085	61.6467	0.116092	2.03981
Chile	WINTER	Santiago	A31	67.2856	0.00223858	0.0217087	1.46068	0.150624	6.95963	468.283	1.12698	75.8296	0.112965	7.60095
Chile	WINTER	Santiago	A32	64.7937	0.00165442	0.00898975	0.582479	0.107196	2.17766	141.099	0.559997	36.2842	0.0747595	4.84394
Chile	WINTER	Santiago	A33	71.1497	0.00546683	0.0127802	0.90931	0.388963	8.80345	626.363	1.97444	140.481	0.0621056	4.4188
Chile	WINTER	Santiago	A34	63.7738	0.00286039	0.0144586	0.92208	0.182418	3.20985	204.704	0.86741	55.318	0.0526282	3.3563
Chile	WINTER	Santiago	A35	45.2017	0.00119372	0.0102183	0.461883	0.053958	8.96605	405.281	1.4923	67.4542	0.0441006	1.99342
Chile	WINTER	Santiago	A36	56.3375	0.00369428	0.0284061	1.60033	0.208126	0.922315	51.9609	0.814303	45.8758	0.0601888	3.39089
Chile	WINTER	Santiago	A37	30.9921	0.00452931	0.00654279	0.202775	0.140373	0.832508	25.8012	0.0796601	2.46884	0.0423513	1.31256
Chile	WINTER	Santiago	A38	71.72	0.00383235	0.026528	1.90259	0.274856	6.56426	470.789	1.58435	113.63	0.0541774	3.8856
Chile	WINTER	Santiago	A39	31.6365	0.00316906	0.0120459	0.381092	0.100258	8.49923	268.886	0.845343	26.7437	0.0229427	0.725828
Chile	WINTER	Santiago	A40	16.9587	0.00413451	0.026528	0.449882	0.070116	5.59546	94.8919	2.62944	44.592	0.0981417	1.66436
Chile	FALL	Santiago	A41	32.3505	0.00228964	0.0206318	0.667447	0.0740711	6.08353	196.805	2.23059	72.1608	0.12974	4.19715
Chile	FALL	Santiago	A42	58.9801	0.00385214	0.0221487	1.30633	0.227199	9.76106	575.708	2.44664	144.303	0.11993	7.07348
Chile	FALL	Santiago	A43	35.9434	0.00673018	0.021103	0.758514	0.241906	11.408	410.044	2.87455	103.321	0.099281	3.5685
Chile	FALL	Santiago	A44	37.7098	0.000553012	0.0169018	0.637363	0.020854	8.28578	312.455	1.60758	60.6213	0.06875	2.59255
Chile	FALL	Santiago	A45	47.1025	0.0034615	0.0169078	0.796401	0.163045	10.0858	475.068	0.980694	46.1931	0.04671	2.20016
Chile	FALL	Santiago	A46	24.5063	0.00468313	0.0156249	0.382907	0.114766	4.02065	98.5311	0.288116	7.06064	0.027119	0.664585
Chile	FALL	Santiago	A47	29.3278	0.00594886	0.0168332	0.49368	0.174467	5.26315	154.356	1.68659	49.4639	0.129437	3.7961
Chile	FALL	Santiago	A48	30.904	0.00439155	0.0163531	0.505377	0.135717	8.61989	266.389	2.73168	84.4199	0.144391	4.46226
Chile	FALL	Santiago	A49	65.0487	0.0146635	0.013591	0.884077	0.953843	3.62629	235.885	1.40988	91.7107	0.0499921	3.25192
Chile	FALL	Santiago	A50	36.8289	0.0138783	0.0118082	0.434882	0.511125	5.75693	212.021	1.00751	37.1055	0.126344	4.65312
Chile	FALL	Chillan	B1	14.9574	0.000807979	0.0136654	0.204398	0.0120853	6.91991	103.504	0.396667	5.9331	0.0689159	1.0308
Chile	FALL	Chillan	B2	29.6425	0.00564784	0.012754	0.37806	0.167416	9.13988	270.929	1.96291	58.1856	0.0130797	0.387714
Chile	FALL	Chillan	B3	82.9301	0.00196588	0.0191443	1.58764	0.163031	5.45973	452.776	2.81708	233.621	0.211545	17.5434
Chile	FALL	Chillan	B4	37.529	0.00268722	0.0199378	0.748245	0.100849	4.382	164.452	0.618673	23.2182	0.00826755	0.310273
Chile	FALL	Chillan	B5	107.31	0.00315897	0.0201726	2.16472	0.338989	7.88513	846.154	0.378407	40.6068	0.00824821	0.885116
Chile	FALL	Chillan	B6	20.6554	0.00309134	0.0237901	0.491395	0.0638531	9.42628	194.704	1.42032	29.3372	0.0201282	0.415757
Chile	FALL	Chillan	B7	35.9891	0.00835175	0.0220742	0.79443	0.300571	2.28402	82.1996	2.85942	102.908	0.0140222	0.504646
Chile	FALL	Chillan	B8	127.077	0.00149065	0.0236214	3.00174	0.189427	4.34548	552.21	1.33074	169.107	0.130052	16.5266
Chile	FALL	Chillan	B9	21.2189	0.00563743	0.0211919	0.449667	0.11962	5.94392	126.123	0.583433	12.3798	0.171519	3.63944
Chile	FALL	Chillan	B10	17.0394	0.00402359	0.0238186	0.405854	0.0685597	9.50121	161.895	1.07826	18.3728	0.142362	2.42576
Chile	WINTER	Chillan	B11	79.1933	0.00269249	0.012159	0.962915	0.213227	7.67897	608.123	0.297796	23.5834	0.156444	12.3893
Chile	WINTER	Chillan	B12	32.3652	0.000914804	0.0233159	0.754624	0.0296078	5.25984	170.236	0.830398	26.876	0.154595	5.0035
Chile	WINTER	Chillan	B13	23.6824	0.0054367	0.0266731	0.631682	0.128754	9.33778	221.141	3.33347	78.9444	0.20941	4.95932
Chile	WINTER	Chillan	B14	31.9611	0.00591275	0.027781	0.88791	0.188978	5.53888	177.028	5.37154	171.68	0.179456	5.7356
Chile	WINTER	Chillan	B15	26.4951	0.00648365	0.021093	0.558862	0.171785	7.43417	196.969	4.82676	127.886	0.121922	3.23033
Chile	WINTER	Chillan	B16	64.3486	0.00612597	0.018843	1.21252	0.394198	7.13458	459.1	5.21445	335.543	0.141618	9.1129
Chile	WINTER	Chillan	B17	10.9782	0.00694009	0.0224129	0.246053	0.0761897	12.8	140.521	2.42629	26.6363	0.171463	1.88236
Chile	WINTER	Chillan	B18	39.5967	0.00635431	0.027485	1.08832	0.25161	6.80821	269.583	0.996619	39.4628	0.00387526	0.153447
Chile	WINTER	Chillan	B19	48.5304	0.000166994	0.00945386	0.458799	0.00810426	3.62959	176.145	0.398025	19.3163	0.0992203	4.8152
Chile	WINTER	Chillan	B20	14.4228	0.00434711	0.017612	0.254015	0.0626976	19.113	275.663	3.51768	50.7348	0.0379074	0.546731
Chile	SPRING	Chillan	B21	8.29393	0.00572462	0.012831	0.106419	0.0474796	24.4639	202.901	5.16211	42.8142	0.0266162	0.220752
Chile	SPRING	Chillan	B22	9.66157	0.00550313	0.011357	0.109726	0.0531689	32.7909	316.811	6.40409	61.8735	0.0442798	0.427812
Chile	SPRING	Chillan	B23	12.42	0.00260061	0.012601	0.156505	0.0322997	25.1102	311.87	4.35713	54.1157	0.130266	1.61791
Chile	SPRING	Chillan	B24	10.7881	0.00292314	0.0108823	0.1174	0.0315352	4.16908	44.9765	1.72496	18.6091	0.0335709	0.362167
Chile	SPRING	Chillan	B25	17.7283	0.00353906	0.011897	0.210915	0.0627415	4.26999	75.6998	0.447213	7.92834	0.195687	3.4692
Chile	SPRING	Chillan	B26	6.12425	0.00729442	0.0142996	0.0875744	0.0446728	6.63683	40.6456	1.89107	11.5814	0.117513	0.719676
Chile	SPRING	Chillan	B27	19.351	0.00340388	0.0123429	0.238846	0.0658684	8.49973	164.478	2.79012	53.9915	0.229728	4.44546
Chile	SPRING	Chillan	B28	11.3908	0.00207061	0.00777977	0.0886179	0.0235859	8.18605	93.2458	2.60498	29.6729	0.120699	1.37486
Chile	SPRING	Chillan	B29	11.1683	0.000322191	0.009915	0.110734	0.00359832	11.6528	130.142	3.71145	41.4505	0.103714	1.15831
Chile	SPRING	Chillan	B30	12.2114	0.0022463	0.0114702	0.140067	0.0274305	10.9791	134.07	0.718766	8.77715	0.040697	0.496968
Chile	SUMMER	Chillan	B31	8.32638	0.00280668	0.0143359	0.119366	0.0233695	12.535	104.371	0.679561	5.65828	0.0712572	0.593315
Chile	SUMMER	Chillan	B32	10.9272	0.00220857	0.01215	0.132766	0.0241336	9.72262	106.241	1.37655	15.0418	0.0715519	0.781863
Chile	SUMMER	Chillan	B33	12.624	0.00314246	0.00976	0.12321	0.0396705	6.12002	77.2592	0.191671	2.41966	0.192399	2.42885
Chile	SUMMER	Chillan	B34	5.4752	0.00205293	0.0066279	0.036289	0.0112402	BDL	BDL	BDL	BDL	0.0642313	0.351679
Chile	SUMMER	Chillan	B35	6.11034	0.00625486	0.00735	0.044911	0.0382193	BDL	BDL	BDL	BDL	0.0760086	0.464438
Atlanta	SUMMER	Atlanta	1	17	0.176294	0.0203473	0.345905	2.99699	27.0045	459.076	2.2527	38.296	0.0468877	0.797091
Atlanta	SUMMER	Atlanta	2	18	0.151892	0.0311735	0.561123	2.73405	26.1358	470.445	2.10123	37.8222	0.0442076	0.795737
Atlanta	SUMMER	Atlanta	3	23	0.0202599	0.0228626	0.525839	0.465979	26.3696	606.502	2.00473	46.1088	0.084818	1.95081
Atlanta	SUMMER	Atlanta	4	30	0.0197695	0.0228626	0.685877	0.593085	30.5732	917.197	1.60051	48.0153	0.023619	0.70857
Atlanta	SUMMER	Atlanta	5	16	0.159854	0.0316408	0.506252	2.55767	33.1351	530.161	2.82673	45.2277	0.0520108	0.832172
Atlanta	SUMMER	Atlanta	6	22	0.00179639	0.0262523	0.577551	0.0395206	31.1075	684.366	3.31069	72.8351	0.0592159	1.30275
Atlanta	SUMMER	Atlanta	7	20	0.0155147	0.0131044	0.262088	0.310294	17.3228	346.457	1.16004	23.2008	0.070636	1.41272
Atlanta	SUMMER	Atlanta	8	21	0.187729	0.0404847	0.850179	3.9423	24.5908	516.407	1.54734	32.4941	0.053298	1.11926
Atlanta	SUMMER	Atlanta	9	19	0.0186384	0.00990038	0.188107	0.35413	21.5956	410.317	1.82134	34.6055	0.0252929	0.480566
Atlanta	SUMMER	Atlanta	10	17	0.291109	0.0117529	0.1998	4.94886	23.6968	402.845	1.41107	23.9882	0.0657628	1.11797
Atlanta	WINTER	Atlanta	1	6	0.0195185	0.0329891	0.197935	0.117111	13.7798	82.6787	1.15546	6.93277	0.136864	0.821187
Atlanta	WINTER	Atlanta	2	13	0.0474434	0.00813797	0.105794	0.616764	30.5791	397.529	0.897546	11.6681	0.0697932	0.907312
Atlanta	WINTER	Atlanta	3	8	0.030661	0.00693291	0.0554633	0.245288	19.6798	157.438	0.790081	6.32065	0.0505224	0.404179
Atlanta	WINTER	Atlanta	4	20	0.0528905	0.0325823	0.651646	1.05781	28.6548	573.096	1.53266	30.6533	0.0309994	0.619989
Atlanta	WINTER	Atlanta	5	22	0.0675092	0.0454449	0.999787	1.4852	32.608	717.375	1.74309	38.3479	0.0638965	1.40572
Atlanta	WINTER	Atlanta	6	10	0.0716062	0.0783154	0.783154	0.716062	29.2679	292.679	1.11511	11.1511	0.0640993	0.640993
Atlanta	WINTER	Atlanta	7	11	0.124583	0.0532985	0.586283	1.37041	13.5005	148.505	0.225463	2.48009	0.0913988	1.00539
Atlanta	WINTER	Atlanta	8	16	0.0180945	0.0440724	0.705158	0.289512	17.056	272.896	1.51196	24.1913	0.0514248	0.822797
Atlanta	WINTER	Atlanta	9	8	0.0171976	0.0121453	0.0971621	0.137581	30.8964	247.171	1.77041	14.1633	0.0432011	0.345609
Atlanta	WINTER	Atlanta	10	11.5	0.12142	0.0166088	0.191002	1.39633	25.4502	292.677	1.60394	18.4453	0.0677613	0.779255
India	WINTER	Ahmedabad	NRDP08	248	0.0079217	0.00903655	2.24107	1.96458	20.7697	5150.87	4.50697	1117.73	0.0917315	22.7494
India	WINTER	Ahmedabad	NRDP010	194	0.0121639	0.0148569	2.88225	2.35979	18.9896	3683.98	5.22476	1013.6	0.0399269	7.74582
India	WINTER	Patiala	NRPTA65	229	0.00237363	0.00620922	1.42191	0.543562	9.31562	2133.28	1.7663	404.484	0.0647928	14.8375
India	WINTER	Ahmedabad	NRDP06	221	0.00246903	0.0145564	3.21697	0.545656	15.4519	3414.87	4.58147	1012.5	0.133183	29.4334
India	WINTER	Patiala	NRPTA51	304	0.00145348	0.00413477	1.25697	0.441858	8.04171	2444.68	3.79027	1152.24	0.0802593	24.3988
India	WINTER	Patiala	NRPTA08	248	0.0121315	BDL	BDL	3.0086	5.70186	1414.06	3.22429	799.623	0.0613474	15.2141
India	WINTER	Patiala	NRPTA10	404	0.0059222	0.00378632	1.52967	2.39257	2.36382	954.983	2.67546	1080.89	0.160543	64.8594
India	WINTER	Patiala	NRPTA42	258	0.000461154	0.00418394	1.07946	0.118978	3.50216	903.556	2.60612	672.378	0.147593	38.0789
India	WINTER	Faridabad	MRIU 311	275.2	0.00327389	0.00134374	0.369797	0.900975	0.438312	120.623	0.582056	160.182	0.0317301	8.73214
India	WINTER	Faridabad	MRIU2511	80.17	0.00246928	0.00671138	0.538052	0.197962	11.3394	909.081	0.876322	70.2547	0.0853553	6.84293
India	WINTER	Faridabad	MRIU1211	161.7	0.00114233	0.00337258	0.545347	0.184715	5.0007	808.613	1.04811	169.479	0.089491	14.4707
India	WINTER	Faridabad	MRIU2910	226.66	0.0030581	0.00226509	0.513405	0.69315	5.65023	1280.68	0.894447	202.735	0.0650086	14.7348
India	WINTER	Faridabad	MRIU 611	111.2	0.00435543	0.00500869	0.556967	0.484324	15.627	1737.72	1.54864	172.208	0.120351	13.383
India	WINTER	Hisar	HISAR2511	128.8	0.00382297	0.00208139	0.268083	0.492399	5.54226	713.843	0.360232	46.3979	0.0532702	6.8612
India	WINTER	Hisar	HISAR 3110	201.93	0.00199765	0.00351481	0.709746	0.403386	10.3582	2091.62	3.86075	779.601	0.144341	29.1467
India	WINTER	Hisar	HISAR 1211	560.58	0.00571536	0.00201789	1.13119	3.20391	5.11598	2867.92	2.06609	1158.21	0.058618	32.8601
India	WINTER	Hisar	HISAR 2710	234.49	0.0107348	0.00434939	1.01989	2.5172	16.7156	3919.64	1.50447	352.782	0.174971	41.029
India	WINTER	Hisar	HISAR 611	95.69	0.00128344	0.00608246	0.58203	0.122812	8.93135	854.641	2.16869	207.521	0.134441	12.8647

## Sheet: Figure 1
SITE	SEASON	OPDTTv		SITE	SEASON	OPGSHv		SITE	SEASON	OPCv		SITE	SEASON	OPOHv		SITE	SEASON	CDv		SITE	SEASON	Mass
Midwest US	Summer	0.0399614		Midwest US	Summer	0.0192608		Midwest US	Summer	0.0255647		Midwest US	Summer	0.0397664		Midwest US	Summer	0.0169505		Midwest US	Summer	0.012282
Midwest US	Summer	0.0425026		Midwest US	Summer	0.0189654		Midwest US	Summer	0.0423089		Midwest US	Summer	0.0539299		Midwest US	Summer	0.0403808		Midwest US	Summer	0.0131056		NaN refers to the data which was below detection limit and hence omitted during the normalization procedure
Midwest US	Summer	0.0405351		Midwest US	Summer	0.0336663		Midwest US	Summer	0.0772236		Midwest US	Summer	0.11788		Midwest US	Summer	0.0347478		Midwest US	Summer	0.0166147
Midwest US	Summer	0.0346351		Midwest US	Summer	0.0187322		Midwest US	Summer	0.0138077		Midwest US	Summer	0.0530219		Midwest US	Summer	0.0105693		Midwest US	Summer	0.0112078
Midwest US	Summer	0.0375989		Midwest US	Summer	0.0238103		Midwest US	Summer	0.0244815		Midwest US	Summer	0.15197		Midwest US	Summer	0.0200391		Midwest US	Summer	0.0156837
Midwest US	Summer	0.0259187		Midwest US	Summer	0.0276392		Midwest US	Summer	0.0271953		Midwest US	Summer	0.0715044		Midwest US	Summer	0.0337539		Midwest US	Summer	0.0158628
Midwest US	Summer	0.071115		Midwest US	Summer	0.0391743		Midwest US	Summer	0.0636032		Midwest US	Summer	0.0457408		Midwest US	Summer	0.0253815		Midwest US	Summer	0.0129982
Midwest US	Summer	0.131452		Midwest US	Summer	0.026719		Midwest US	Summer	0.0123453		Midwest US	Summer	0.0606639		Midwest US	Summer	0.0158878		Midwest US	Summer	0.021592
Midwest US	Summer	0.0772057		Midwest US	Summer	0.023877		Midwest US	Summer	0.0322413		Midwest US	Summer	0.0288014		Midwest US	Summer	0.0226302		Midwest US	Summer	0.0192645
Midwest US	Summer	0.0396221		Midwest US	Summer	0.019638		Midwest US	Summer	0.0249013		Midwest US	Summer	0.0512674		Midwest US	Summer	0.0134988		Midwest US	Summer	0.0104916
Midwest US	Summer	0.031077		Midwest US	Summer	0.0145852		Midwest US	Summer	0.000890832		Midwest US	Summer	0.0373408		Midwest US	Summer	0.0114193		Midwest US	Summer	0.011351
Midwest US	Summer	0.0392128		Midwest US	Summer	0.0201296		Midwest US	Summer	0.0245445		Midwest US	Summer	0.0718827		Midwest US	Summer	0.00430352		Midwest US	Summer	0.0160955
Midwest US	Summer	0.0360151		Midwest US	Summer	0.0211906		Midwest US	Summer	0.0106001		Midwest US	Summer	0.0554467		Midwest US	Summer	0.00429432		Midwest US	Summer	0.0141977
Midwest US	Summer	0.0657808		Midwest US	Summer	0.0244085		Midwest US	Summer	0.0374094		Midwest US	Summer	0.0541929		Midwest US	Summer	0.0289278		Midwest US	Summer	0.0182261
Midwest US	Summer	0.0337145		Midwest US	Summer	0.0129925		Midwest US	Summer	0.00382115		Midwest US	Summer	0.0727314		Midwest US	Summer	0.0180369		Midwest US	Summer	0.0147886
Midwest US	Summer	0.0542198		Midwest US	Summer	0.0233142		Midwest US	Summer	0.0529374		Midwest US	Summer	0.0843005		Midwest US	Summer	0.0114346		Midwest US	Summer	0.0178322
Midwest US	Summer	0.0622296		Midwest US	Summer	0.0351021		Midwest US	Summer	0.0215291		Midwest US	Summer	0.0701841		Midwest US	Summer	0.0206113		Midwest US	Summer	0.0155942
Midwest US	Summer	0.0349906		Midwest US	Summer	0.0173289		Midwest US	Summer	0.0454135		Midwest US	Summer	0.0471643		Midwest US	Summer	0.034416		Midwest US	Summer	0.016937
Midwest US	Summer	0.0170717		Midwest US	Summer	0.0131855		Midwest US	Summer	0.0144758		Midwest US	Summer	0.0153173		Midwest US	Summer	0.0250889		Midwest US	Summer	0.0100261
Midwest US	Summer	0.0310944		Midwest US	Summer	0.0269412		Midwest US	Summer	0.0424058		Midwest US	Summer	0.0801138		Midwest US	Summer	0.0345887		Midwest US	Summer	0.0199807
Midwest US	Summer	0.0817861		Midwest US	Summer	0.0247139		Midwest US	Summer	0.0808517		Midwest US	Summer	0.0677667		Midwest US	Summer	0.0158934		Midwest US	Summer	0.0142514
Midwest US	Summer	0.148503		Midwest US	Summer	0.0255624		Midwest US	Summer	0.154776		Midwest US	Summer	0.114402		Midwest US	Summer	0.0540367		Midwest US	Summer	0.0303649
Midwest US	Summer	0.0427098		Midwest US	Summer	0.0257976		Midwest US	Summer	0.0395229		Midwest US	Summer	0.0478751		Midwest US	Summer	0.0307928		Midwest US	Summer	0.0221291
Midwest US	Summer	0.0340178		Midwest US	Summer	0.0136248		Midwest US	Summer	0.0236461		Midwest US	Summer	0.0335415		Midwest US	Summer	0.0145842		Midwest US	Summer	0.00658861
Midwest US	Summer	0.0971517		Midwest US	Summer	0.0544639		Midwest US	Summer	0.0137001		Midwest US	Summer	0.109955		Midwest US	Summer	0.0128682		Midwest US	Summer	0.0239195
Midwest US	Summer	0.0355287		Midwest US	Summer	0.031402		Midwest US	Summer	0.0460552		Midwest US	Summer	0.0633796		Midwest US	Summer	0.0160826		Midwest US	Summer	0.0148602
Midwest US	Summer	0.0570546		Midwest US	Summer	0.0309958		Midwest US	Summer	0.057849		Midwest US	Summer	0.0496274		Midwest US	Summer	0.00703729		Midwest US	Summer	0.019354
Midwest US	Summer	0.0424597		Midwest US	Summer	0.021097		Midwest US	Summer	0.0372295		Midwest US	Summer	0.0467728		Midwest US	Summer	0.0175017		Midwest US	Summer	0.00864754
Midwest US	Summer	0.0364548		Midwest US	Summer	0.030752		Midwest US	Summer	0.0645032		Midwest US	Summer	0.0720525		Midwest US	Summer	0.0338272		Midwest US	Summer	0.0143768
Midwest US	Summer	0.0375978		Midwest US	Summer	0.0253571		Midwest US	Summer	0.0505644		Midwest US	Summer	0.067492		Midwest US	Summer	0.0220698		Midwest US	Summer	0.00619472
Midwest US	Summer	0.0738522		Midwest US	Summer	0.0240648		Midwest US	Summer	0.0355758		Midwest US	Summer	0.120704		Midwest US	Summer	0.00958979		Midwest US	Summer	0.0109034
Midwest US	Summer	0.0505966		Midwest US	Summer	0.0293738		Midwest US	Summer	0.0127176		Midwest US	Summer	0.0638765		Midwest US	Summer	NaN		Midwest US	Summer	0.019909
Midwest US	Summer	0.0306407		Midwest US	Summer	0.024836		Midwest US	Summer	0.0433338		Midwest US	Summer	0.028936		Midwest US	Summer	0.0173287		Midwest US	Summer	0.0117807
Midwest US	Summer	0.0560364		Midwest US	Summer	0.0355043		Midwest US	Summer	0.123222		Midwest US	Summer	0.0912784		Midwest US	Summer	0.0443167		Midwest US	Summer	0.0192645
Midwest US	Summer	0.0395831		Midwest US	Summer	0.0557689		Midwest US	Summer	0.0982112		Midwest US	Summer	0.103448		Midwest US	Summer	0.0390121		Midwest US	Summer	0.0171161
Midwest US	Summer	0.113384		Midwest US	Summer	0.00971501		Midwest US	Summer	0.121666		Midwest US	Summer	0.0699184		Midwest US	Summer	0.0402844		Midwest US	Summer	0.0196226
Midwest US	Summer	0.167962		Midwest US	Summer	0.0729038		Midwest US	Summer	NaN		Midwest US	Summer	0.114707		Midwest US	Summer	NaN		Midwest US	Summer	0.0325133
Midwest US	Summer	0.0851168		Midwest US	Summer	0.0565689		Midwest US	Summer	0.0242106		Midwest US	Summer	0.0618667		Midwest US	Summer	0.034265		Midwest US	Summer	0.0238998
Midwest US	Summer	0.047101		Midwest US	Summer	0.0284903		Midwest US	Summer	0.0368141		Midwest US	Summer	0.0408489		Midwest US	Summer	0.0196475		Midwest US	Summer	0.00930999
Midwest US	Summer	0.0382434		Midwest US	Summer	0.0146469		Midwest US	Summer	0.0292807		Midwest US	Summer	0.0192045		Midwest US	Summer	0.0213944		Midwest US	Summer	0.0162925
Midwest US	Summer	0.00528958		Midwest US	Summer	0.00417444		Midwest US	Summer			Midwest US	Summer	0.0144664		Midwest US	Summer			Midwest US	Summer	0.016937
Midwest US	Summer	0.00577853		Midwest US	Summer	0.00433789		Midwest US	Summer	0.0608519		Midwest US	Summer	0.00691068		Midwest US	Summer	0.0286473		Midwest US	Summer	0.0175636
Midwest US	Summer	0.0287459		Midwest US	Summer	0.00432005		Midwest US	Summer	0.0418579		Midwest US	Summer	0.017417		Midwest US	Summer	0.0280095		Midwest US	Summer	0.0171161
Midwest US	Summer	0.00244212		Midwest US	Summer	0.00322255		Midwest US	Summer	0.00650579		Midwest US	Summer	0.065555		Midwest US	Summer	0.00702082		Midwest US	Summer	0.0120851
Midwest US	Summer	0.0172744		Midwest US	Summer	0.00719281		Midwest US	Summer	0.0630326		Midwest US	Summer	0.018718		Midwest US	Summer	0.0145951		Midwest US	Summer	0.0084506
Midwest US	Summer	0.101064		Midwest US	Summer	0.0625118		Midwest US	Summer	0.0864731		Midwest US	Summer	0.0822786		Midwest US	Summer	0.0469797		Midwest US	Summer	0.0313317
Midwest US	Summer	0.040485		Midwest US	Summer	0.0147293		Midwest US	Summer	0.0200006		Midwest US	Summer	0.0263865		Midwest US	Summer	0.0359702		Midwest US	Summer	0.023633
Midwest US	Summer	0.00438655		Midwest US	Summer	0.0129305		Midwest US	Summer	0.0298479		Midwest US	Summer	0.00614422		Midwest US	Summer	0.00547944		Midwest US	Summer	0.0153257
Midwest US	Summer	0.0397322		Midwest US	Summer	0.015073		Midwest US	Summer	0.0488648		Midwest US	Summer	0.0578577		Midwest US	Summer	0.0239256		Midwest US	Summer	0.0210012
Midwest US	Summer	0.0245687		Midwest US	Summer	0.00986472		Midwest US	Summer	0.102775		Midwest US	Summer	0.064688		Midwest US	Summer	NaN		Midwest US	Summer	0.0171161
Midwest US	Summer	0.0484747		Midwest US	Summer	0.00564151		Midwest US	Summer	0.0345732		Midwest US	Summer	0.0280841		Midwest US	Summer	0.0115331		Midwest US	Summer	0.00834318
Midwest US	Summer	0.120737		Midwest US	Summer	0.00632951		Midwest US	Summer	0.00894901		Midwest US	Summer	0.0643103		Midwest US	Summer	0.0220824		Midwest US	Summer	0.0267841
Midwest US	Summer	0.00640081		Midwest US	Summer	0.00454592		Midwest US	Summer	0.00860357		Midwest US	Summer	0.0171299		Midwest US	Summer	0.0109111		Midwest US	Summer	0.0184857
Midwest US	Summer	0.0360677		Midwest US	Summer	0.00826428		Midwest US	Summer	0.0381228		Midwest US	Summer	0.0207016		Midwest US	Summer	0.0200362		Midwest US	Summer	0.013768
Midwest US	Summer	0.0482781		Midwest US	Summer	0.0066562		Midwest US	Summer	0.0774892		Midwest US	Summer	0.0398486		Midwest US	Summer	0.0362083		Midwest US	Summer	0.028485
Midwest US	Summer	0.00772602		Midwest US	Summer	0.0149459		Midwest US	Summer	0.0434599		Midwest US	Summer	0.00803221		Midwest US	Summer	0.0300816		Midwest US	Summer	0.0206789
Midwest US	Summer	0.0393628		Midwest US	Summer	0.0158133		Midwest US	Summer	NaN		Midwest US	Summer	0.0360448		Midwest US	Summer	0.0670283		Midwest US	Summer	0.0328535
Midwest US	Summer	0.0391166		Midwest US	Summer	0.0124802		Midwest US	Summer	0.127065		Midwest US	Summer	0.0437833		Midwest US	Summer	0.0667353		Midwest US	Summer	0.0244566
Midwest US	Summer	0.00577804		Midwest US	Summer	0.00433773		Midwest US	Summer	0.036602		Midwest US	Summer	0.0364592		Midwest US	Summer	0.0203303		Midwest US	Summer	0.0175995
Midwest US	Summer	0.0256341		Midwest US	Summer	0.00986135		Midwest US	Summer	0.0426638		Midwest US	Summer	0.0494641		Midwest US	Summer	0.0314178		Midwest US	Summer	0.0149676
Midwest US	Summer	0.104609		Midwest US	Summer	0.0448484		Midwest US	Summer	0.0403966		Midwest US	Summer	0.0540393		Midwest US	Summer	0.0528114		Midwest US	Summer	0.032388
Midwest US	Summer	0.0349295		Midwest US	Summer	0.0140659		Midwest US	Summer	0.0339603		Midwest US	Summer	0.0844947		Midwest US	Summer	0.0465533		Midwest US	Summer	0.0267841
Midwest US	Summer	0.0103981		Midwest US	Summer	0.0203226		Midwest US	Summer	0.0170116		Midwest US	Summer	0.0611095		Midwest US	Summer	0.0178824		Midwest US	Summer	0.0246357
Midwest US	Summer	0.0103107		Midwest US	Summer	0.00585298		Midwest US	Summer	0.0537453		Midwest US	Summer	0.0669718		Midwest US	Summer	0.0484991		Midwest US	Summer	0.0248147
Midwest US	Summer	0.00917718		Midwest US	Summer	0.0117312		Midwest US	Summer	0.019625		Midwest US	Summer	0.0873699		Midwest US	Summer	0.0222128		Midwest US	Summer	0.0221291
Midwest US	Summer	0.0772864		Midwest US	Summer	0.0168724		Midwest US	Summer	0.0461118		Midwest US	Summer	0.0754384		Midwest US	Summer	0.026015		Midwest US	Summer	0.0208759
Midwest US	Summer	0.0724868		Midwest US	Summer	0.00368155		Midwest US	Summer	0.0277773		Midwest US	Summer	0.0293792		Midwest US	Summer	0.0160917		Midwest US	Summer	0.0144305
Midwest US	Summer	0.00966301		Midwest US	Summer	0.0132979		Midwest US	Summer	0.0584027		Midwest US	Summer	0.0258239		Midwest US	Summer	0.0331398		Midwest US	Summer	0.0233466
Midwest US	Summer	0.0338874		Midwest US	Summer	0.00881855		Midwest US	Summer	0.0446025		Midwest US	Summer	0.0588178		Midwest US	Summer	0.0287177		Midwest US	Summer	0.0127296
Midwest US	Fall	0.0350505		Midwest US	Fall	0.0118395		Midwest US	Fall	0.033284		Midwest US	Fall	0.0195063		Midwest US	Fall	0.00874589		Midwest US	Fall	0.0115659
Midwest US	Fall	0.035286		Midwest US	Fall	0.0128319		Midwest US	Fall	0.0274555		Midwest US	Fall	0.0179226		Midwest US	Fall	0.0291479		Midwest US	Fall	0.0107244
Midwest US	Fall	0.0553636		Midwest US	Fall	0.0147878		Midwest US	Fall	NaN		Midwest US	Fall	0.0386367		Midwest US	Fall	NaN		Midwest US	Fall	0.021592
Midwest US	Fall	0.0232253		Midwest US	Fall	0.00843285		Midwest US	Fall	0.022979		Midwest US	Fall	0.0130164		Midwest US	Fall	0.00784431		Midwest US	Fall	0.00852222
Midwest US	Fall	0.0277121		Midwest US	Fall	0.0127345		Midwest US	Fall	0.0175682		Midwest US	Fall	0.00983529		Midwest US	Fall	0.00407609		Midwest US	Fall	0.00683926
Midwest US	Fall	0.0306227		Midwest US	Fall	0.00667228		Midwest US	Fall	0.0352798		Midwest US	Fall	0.00488691		Midwest US	Fall	0.0198264		Midwest US	Fall	0.0118702
Midwest US	Fall	0.0518675		Midwest US	Fall	0.0153764		Midwest US	Fall	0.00187255		Midwest US	Fall	0.0577245		Midwest US	Fall	0.00535743		Midwest US	Fall	0.0127654
Midwest US	Fall	0.0197128		Midwest US	Fall	0.00942497		Midwest US	Fall	0.00878494		Midwest US	Fall	0.0143618		Midwest US	Fall	0.00267504		Midwest US	Fall	0.00571132
Midwest US	Fall	0.0566664		Midwest US	Fall	0.0226744		Midwest US	Fall	0.014088		Midwest US	Fall	0.00797952		Midwest US	Fall	0.00359292		Midwest US	Fall	0.0203387
Midwest US	Fall	0.0376742		Midwest US	Fall	0.0059378		Midwest US	Fall	0.0541798		Midwest US	Fall	0.0095459		Midwest US	Fall	0.0463798		Midwest US	Fall	0.0251728
Midwest US	Fall	0.0444698		Midwest US	Fall	0.0131097		Midwest US	Fall	0.0143895		Midwest US	Fall	0.0187359		Midwest US	Fall	0.00969454		Midwest US	Fall	0.0156837
Midwest US	Fall	0.0373543		Midwest US	Fall	0.0189873		Midwest US	Fall	0.0288365		Midwest US	Fall	0.0407741		Midwest US	Fall	0.0158369		Midwest US	Fall	0.00907724
Midwest US	Fall	0.0530283		Midwest US	Fall	0.0234144		Midwest US	Fall	0.104591		Midwest US	Fall	0.0434811		Midwest US	Fall	0.0367205		Midwest US	Fall	0.0134279
Midwest US	Fall	0.0593658		Midwest US	Fall	0.0271229		Midwest US	Fall	0.0712196		Midwest US	Fall	0.0534507		Midwest US	Fall	0.0301182		Midwest US	Fall	0.0153078
Midwest US	Fall	0.0343516		Midwest US	Fall	0.0144998		Midwest US	Fall	0.0608603		Midwest US	Fall	0.015585		Midwest US	Fall	0.0176799		Midwest US	Fall	0.0079851
Midwest US	Fall	0.046819		Midwest US	Fall	0.0146659		Midwest US	Fall	0.0289468		Midwest US	Fall	0.00730695		Midwest US	Fall	0.00284703		Midwest US	Fall	0.0185484
Midwest US	Fall	0.0333898		Midwest US	Fall	0.00920234		Midwest US	Fall	0.0619279		Midwest US	Fall	0.00488691		Midwest US	Fall	0.0265256		Midwest US	Fall	0.0119239
Midwest US	Fall	0.0653179		Midwest US	Fall	0.0199768		Midwest US	Fall	0.0227584		Midwest US	Fall	0.0321487		Midwest US	Fall	0.00026685		Midwest US	Fall	0.0167938
Midwest US	Fall	0.0286984		Midwest US	Fall	0.0125296		Midwest US	Fall	0.0135801		Midwest US	Fall	0.0129664		Midwest US	Fall	0.00247999		Midwest US	Fall	0.00995452
Midwest US	Fall	0.0687147		Midwest US	Fall	0.0220488		Midwest US	Fall	0.0972263		Midwest US	Fall	0.0312479		Midwest US	Fall	0.0353595		Midwest US	Fall	0.0260143
Midwest US	Fall	0.0485672		Midwest US	Fall	0.0194787		Midwest US	Fall	0.0675658		Midwest US	Fall	0.0251468		Midwest US	Fall	0.0272995		Midwest US	Fall	0.0198374
Midwest US	Fall	0.0743918		Midwest US	Fall	0.0296402		Midwest US	Fall	0.0825135		Midwest US	Fall	0.0301442		Midwest US	Fall	0.0747509		Midwest US	Fall	0.0247789
Midwest US	Fall	0.031553		Midwest US	Fall	0.0191499		Midwest US	Fall	0.023894		Midwest US	Fall	0.0156651		Midwest US	Fall	0.0236432		Midwest US	Fall	0.00685716
Midwest US	Fall	0.00529393		Midwest US	Fall	0.00595214		Midwest US	Fall	NaN		Midwest US	Fall	0.00361759		Midwest US	Fall	NaN		Midwest US	Fall	0
Midwest US	Fall	0.00903063		Midwest US	Fall	0.00683925		Midwest US	Fall	NaN		Midwest US	Fall	0.0183809		Midwest US	Fall	NaN		Midwest US	Fall	0.000877287
Midwest US	Fall	0.0324255		Midwest US	Fall	0.0187921		Midwest US	Fall	0.0386562		Midwest US	Fall	0.020781		Midwest US	Fall	0.0239656		Midwest US	Fall	0.0075017
Midwest US	Fall	0.0332271		Midwest US	Fall	0.0214147		Midwest US	Fall	0.0450783		Midwest US	Fall	0.0233447		Midwest US	Fall	0.0133983		Midwest US	Fall	0.0125864
Midwest US	Fall	0.0291781		Midwest US	Fall	0.0123515		Midwest US	Fall	0.0339041		Midwest US	Fall	0.0222259		Midwest US	Fall	0.0215176		Midwest US	Fall	0.00547857
Midwest US	Fall	0.0407626		Midwest US	Fall	0.0209127		Midwest US	Fall	0.0587287		Midwest US	Fall	0.0210355		Midwest US	Fall	0.0302801		Midwest US	Fall	0.00760912
Midwest US	Fall	0.0374007		Midwest US	Fall	0.0103319		Midwest US	Fall	0.0613674		Midwest US	Fall	0.00526399		Midwest US	Fall	0.0347829		Midwest US	Fall	0.0130698
Midwest US	Fall	0.0617458		Midwest US	Fall	0.0248528		Midwest US	Fall	0.0269374		Midwest US	Fall	0.0186025		Midwest US	Fall	0.0336367		Midwest US	Fall	0.00945322
Midwest US	Fall	0.116226		Midwest US	Fall	0.0537751		Midwest US	Fall	0.031906		Midwest US	Fall	0.0651417		Midwest US	Fall	0.0438758		Midwest US	Fall	0.0279837
Midwest US	Fall	0.074421		Midwest US	Fall	0.0374932		Midwest US	Fall	0.0497951		Midwest US	Fall	0.0547787		Midwest US	Fall	0.0115616		Midwest US	Fall	0.0155405
Midwest US	Fall	0.0357323		Midwest US	Fall	0.00531163		Midwest US	Fall	0.108048		Midwest US	Fall	0.00851453		Midwest US	Fall	0.0667147		Midwest US	Fall	0.021771
Midwest US	Fall	0.0551696		Midwest US	Fall	0.0133554		Midwest US	Fall	0.0382359		Midwest US	Fall	0.025633		Midwest US	Fall	0.0345481		Midwest US	Fall	0.0165073
Midwest US	Fall	0.0485998		Midwest US	Fall	0.00632951		Midwest US	Fall	0.0471281		Midwest US	Fall	0.0359056		Midwest US	Fall	0.0122384		Midwest US	Fall	0.0269453
Midwest US	Fall	0.0211509		Midwest US	Fall	0.00301998		Midwest US	Fall	0.062371		Midwest US	Fall	0.00473993		Midwest US	Fall	0.0233432		Midwest US	Fall	0.0114943
Midwest US	Fall	0.0242527		Midwest US	Fall	0.00784693		Midwest US	Fall	0.0285684		Midwest US	Fall	0.0292052		Midwest US	Fall	0.0228277		Midwest US	Fall	0.0119239
Midwest US	Fall	0.0213484		Midwest US	Fall	0.0076152		Midwest US	Fall	0.0368673		Midwest US	Fall	0.0162679		Midwest US	Fall	0.0187769		Midwest US	Fall	0.00652057
Midwest US	Fall	0.0485687		Midwest US	Fall	0.0149177		Midwest US	Fall	0.0241808		Midwest US	Fall	0.0207486		Midwest US	Fall	0.0134824		Midwest US	Fall	0.014896
Midwest US	Fall	0.0381517		Midwest US	Fall	0.00369081		Midwest US	Fall	0.0357893		Midwest US	Fall	0.00584486		Midwest US	Fall	0.0250857		Midwest US	Fall	0.0146811
Midwest US	Fall	0.0344551		Midwest US	Fall	0.0142838		Midwest US	Fall	0.014536		Midwest US	Fall	0.0294298		Midwest US	Fall	NaN		Midwest US	Fall	0.0129982
Midwest US	Fall	0.0205605		Midwest US	Fall	0.00799114		Midwest US	Fall	0.00815528		Midwest US	Fall	0.0113795		Midwest US	Fall	0.0156176		Midwest US	Fall	0.00759122
Midwest US	Fall	0.0433364		Midwest US	Fall	0.0124622		Midwest US	Fall	0.0346769		Midwest US	Fall	0.0322807		Midwest US	Fall	NaN		Midwest US	Fall	0.0239016
Midwest US	Fall	0.0943808		Midwest US	Fall	0.0376918		Midwest US	Fall	0.0442673		Midwest US	Fall	0.0508451		Midwest US	Fall	0.00723067		Midwest US	Fall	0.0322448
Midwest US	Fall	0.0445628		Midwest US	Fall	0.0129588		Midwest US	Fall	0.0248111		Midwest US	Fall	0.0217805		Midwest US	Fall	0.0216616		Midwest US	Fall	0.0174562
Midwest US	Fall	0.0409142		Midwest US	Fall	0.00432003		Midwest US	Fall	0.0677429		Midwest US	Fall	0.00689693		Midwest US	Fall	0.050722		Midwest US	Fall	0.0172951
Midwest US	Fall	0.0480809		Midwest US	Fall	0.00827511		Midwest US	Fall	NaN		Midwest US	Fall	0.057026		Midwest US	Fall	NaN		Midwest US	Fall	0.0269811
Midwest US	Fall	0.061028		Midwest US	Fall	0.00575149		Midwest US	Fall	0.0620967		Midwest US	Fall	0.00936526		Midwest US	Fall	0.0116192		Midwest US	Fall	0.0243671
Midwest US	Fall	0.00244552		Midwest US	Fall	0.00322368		Midwest US	Fall	0.0218764		Midwest US	Fall	0.0050429		Midwest US	Fall	0.00244784		Midwest US	Fall	0.012282
Midwest US	Fall	0.0264375		Midwest US	Fall	0.00931427		Midwest US	Fall	0.0310022		Midwest US	Fall	NaN		Midwest US	Fall	0.00689311		Midwest US	Fall	0.0159881
Midwest US	Fall	0.0373682		Midwest US	Fall	0.011051		Midwest US	Fall	0.0391422		Midwest US	Fall	0.00570184		Midwest US	Fall	0.0171447		Midwest US	Fall	0.0141977
Midwest US	Fall	0.0419015		Midwest US	Fall	0.0048244		Midwest US	Fall	0.0637759		Midwest US	Fall	0.0583799		Midwest US	Fall	0.0249814		Midwest US	Fall	0.019909
Midwest US	Fall	0.0329573		Midwest US	Fall	0.00744892		Midwest US	Fall	0.00646839		Midwest US	Fall			Midwest US	Fall	0.00637625		Midwest US	Fall	0.0106707
Midwest US	Fall	0.0658368		Midwest US	Fall	0.0165609		Midwest US	Fall	0.0317762		Midwest US	Fall	0.0434104		Midwest US	Fall	0.0409088		Midwest US	Fall	0.0266051
Midwest US	Fall	0.0641593		Midwest US	Fall	0.0195066		Midwest US	Fall	0.0368009		Midwest US	Fall	0.0275049		Midwest US	Fall	0.031766		Midwest US	Fall	0.0291116
Midwest US	Winter	0.0247526		Midwest US	Winter	0.0070381		Midwest US	Winter	0.0184897		Midwest US	Winter	0.0122839		Midwest US	Winter	0.00395509		Midwest US	Winter	0.00923837
Midwest US	Winter	0.0524996		Midwest US	Winter	0.0123212		Midwest US	Winter	0.013189		Midwest US	Winter	0.0171581		Midwest US	Winter	0.00480907		Midwest US	Winter	0.0201597
Midwest US	Winter	0.0508445		Midwest US	Winter	0.0190703		Midwest US	Winter	0.00260801		Midwest US	Winter	0.0164776		Midwest US	Winter	0.000494698		Midwest US	Winter	0.0183693
Midwest US	Winter	0.0256142		Midwest US	Winter	0.00751039		Midwest US	Winter	0		Midwest US	Winter	0.0151437		Midwest US	Winter	0		Midwest US	Winter	0.0075017
Midwest US	Winter	0.0175853		Midwest US	Winter	0.00245418		Midwest US	Winter	0.011332		Midwest US	Winter	0.00981386		Midwest US	Winter	0.0101755		Midwest US	Winter	0.00875497
Midwest US	Winter	0.0114525		Midwest US	Winter	0.00938234		Midwest US	Winter	0.009471		Midwest US	Winter	0.00862466		Midwest US	Winter	0.00554747		Midwest US	Winter	0.00529953
Midwest US	Winter	0.0200329		Midwest US	Winter	0.00667273		Midwest US	Winter	0.0189858		Midwest US	Winter	0.00829258		Midwest US	Winter	0.00598074		Midwest US	Winter	0.00673184
Midwest US	Winter	0.0551553		Midwest US	Winter	0.01096		Midwest US	Winter	0.0156543		Midwest US	Winter	0.0136208		Midwest US	Winter	0.00372882		Midwest US	Winter	0.0108497
Midwest US	Winter	0.0293654		Midwest US	Winter	0.00789718		Midwest US	Winter	0.0114923		Midwest US	Winter	0.00526399		Midwest US	Winter	0.00923747		Midwest US	Winter	0.0131056
Midwest US	Winter	0.030017		Midwest US	Winter	0.0120657		Midwest US	Winter	0.0269385		Midwest US	Winter	0.00369282		Midwest US	Winter	0.0201657		Midwest US	Winter	0.00852222
Midwest US	Winter	0.051821		Midwest US	Winter	0.0112003		Midwest US	Winter	0.0161408		Midwest US	Winter	0.00771201		Midwest US	Winter	0.00807949		Midwest US	Winter	0.0198016
Midwest US	Winter	0.0354785		Midwest US	Winter	0.0150333		Midwest US	Winter	0.0444766		Midwest US	Winter	0.00635086		Midwest US	Winter	0.0425404		Midwest US	Winter	0.0161134
Midwest US	Winter	0.0852078		Midwest US	Winter	0.019668		Midwest US	Winter	0.0375518		Midwest US	Winter	0.0108439		Midwest US	Winter	0.0295096		Midwest US	Winter	0.0289505
Midwest US	Winter	0.0659837		Midwest US	Winter	0.0183465		Midwest US	Winter	0.00373253		Midwest US	Winter	0.0101911		Midwest US	Winter	0.0233234		Midwest US	Winter	0.0267841
Midwest US	Winter	0.0484819		Midwest US	Winter	0.0143309		Midwest US	Winter	0.0212892		Midwest US	Winter	0.00545253		Midwest US	Winter	0.0359409		Midwest US	Winter	0.0133204
Midwest US	Winter	0.0658817		Midwest US	Winter	0.0183071		Midwest US	Winter	0.0139215		Midwest US	Winter	0.0181132		Midwest US	Winter	0.00619243		Midwest US	Winter	0.0187811
Midwest US	Winter	0.06471		Midwest US	Winter	0.0249817		Midwest US	Winter	0.0238644		Midwest US	Winter	0.0111087		Midwest US	Winter	0.0242024		Midwest US	Winter	0.0292907
Midwest US	Winter	0.0478673		Midwest US	Winter	0.00575149		Midwest US	Winter	0.025704		Midwest US	Winter	0.0197361		Midwest US	Winter	0.0374751		Midwest US	Winter	0.0239016
Midwest US	Winter	0.0433245		Midwest US	Winter	0.0201833		Midwest US	Winter	0.0284221		Midwest US	Winter	0.0191353		Midwest US	Winter	0.0205142		Midwest US	Winter	0.0114584
Midwest US	Winter	0.0832339		Midwest US	Winter	0.0297325		Midwest US	Winter	0.00913875		Midwest US	Winter	0.0280223		Midwest US	Winter	2.15e-05		Midwest US	Winter	0.0219322
Midwest US	Winter	0.0601579		Midwest US	Winter	0.0335115		Midwest US	Winter	0.0132886		Midwest US	Winter	0.0496189		Midwest US	Winter	0.00168215		Midwest US	Winter	0.0111362
Midwest US	Winter	0.04329		Midwest US	Winter	0.021824		Midwest US	Winter	0.0199472		Midwest US	Winter	0.0230462		Midwest US	Winter	0.000115606		Midwest US	Winter	0.00952483
Midwest US	Winter	0.0373672		Midwest US	Winter	0.0174486		Midwest US	Winter	0.0244991		Midwest US	Winter	0.0148096		Midwest US	Winter	0.0223126		Midwest US	Winter	0.0125506
Midwest US	Winter	0.0112465		Midwest US	Winter	0.00775733		Midwest US	Winter	0.0318221		Midwest US	Winter	0.0145171		Midwest US	Winter	0.0127702		Midwest US	Winter	0.00773445
Midwest US	Winter	0.0419895		Midwest US	Winter	0.0250336		Midwest US	Winter	0.024368		Midwest US	Winter	0.0184897		Midwest US	Winter	0.0256042		Midwest US	Winter	0.0159165
Midwest US	Winter	0.0668152		Midwest US	Winter	0.0201945		Midwest US	Winter	0.0457523		Midwest US	Winter	0.0159947		Midwest US	Winter	0.00190044		Midwest US	Winter	0.0161851
Midwest US	Winter	0.0302374		Midwest US	Winter	0.00914799		Midwest US	Winter	0.00734276		Midwest US	Winter	0.00890259		Midwest US	Winter	0.00247914		Midwest US	Winter	0.00911305
Midwest US	Winter	0.0470396		Midwest US	Winter	0.022488		Midwest US	Winter	0.0386058		Midwest US	Winter	0.0112715		Midwest US	Winter	0.0133721		Midwest US	Winter	0.0109392
Midwest US	Winter	0.0488014		Midwest US	Winter	0.0212463		Midwest US	Winter	0.0241706		Midwest US	Winter	0.0122719		Midwest US	Winter	0.0163582		Midwest US	Winter	0.0128191
Midwest US	Winter	0.0652129		Midwest US	Winter	0.0313036		Midwest US	Winter	0.0595142		Midwest US	Winter	0.0165883		Midwest US	Winter	0.0267845		Midwest US	Winter	0.0182261
Midwest US	Winter	0.0768979		Midwest US	Winter	0.0314788		Midwest US	Winter	0.0608523		Midwest US	Winter	0.0210166		Midwest US	Winter	0.0426095		Midwest US	Winter	0.026247
Midwest US	Winter	0.0162472		Midwest US	Winter	0.00698668		Midwest US	Winter	0.0224155		Midwest US	Winter	0.00526399		Midwest US	Winter	0.0361954		Midwest US	Winter	0.0128908
Midwest US	Winter	0.0573502		Midwest US	Winter	0.0141881		Midwest US	Winter	0.0089487		Midwest US	Winter	0.0328335		Midwest US	Winter	0.00034327		Midwest US	Winter	0.0233108
Midwest US	Winter	0.0552664		Midwest US	Winter	0.0137609		Midwest US	Winter	NaN		Midwest US	Winter	0.0185983		Midwest US	Winter	NaN		Midwest US	Winter	0.0193182
Midwest US	Winter	0.0545985		Midwest US	Winter	0.0152857		Midwest US	Winter	0.0119872		Midwest US	Winter	0.0223346		Midwest US	Winter	0.0277912		Midwest US	Winter	0.0163999
Midwest US	Winter	0.0275589		Midwest US	Winter	0.0109254		Midwest US	Winter	0.0147346		Midwest US	Winter	0.0176503		Midwest US	Winter	0.00822164		Midwest US	Winter	0.0101694
Midwest US	Winter	0.00200552		Midwest US	Winter	0.00729786		Midwest US	Winter	0.0294101		Midwest US	Winter	0.0119334		Midwest US	Winter	0.0460814		Midwest US	Winter	0.0115301
Midwest US	Winter	0.00563003		Midwest US	Winter	0.0106372		Midwest US	Winter	0.0193406		Midwest US	Winter	0.0351871		Midwest US	Winter	0.0307382		Midwest US	Winter	0.017134
Midwest US	Winter	0.0561007		Midwest US	Winter	0.0135041		Midwest US	Winter	0.0178516		Midwest US	Winter	0.0192557		Midwest US	Winter	0.00591098		Midwest US	Winter	0.0159165
Midwest US	Winter	0.0304461		Midwest US	Winter	0.00356708		Midwest US	Winter	0.00349179		Midwest US	Winter	0.0130034		Midwest US	Winter	0.00335906		Midwest US	Winter	0.0141977
Midwest US	Winter	0.0378892		Midwest US	Winter	0.0112529		Midwest US	Winter	0.0395353		Midwest US	Winter	0.0212339		Midwest US	Winter	0.0324167		Midwest US	Winter	0.00941741
Midwest US	Winter	0.0383401		Midwest US	Winter	0.00779334		Midwest US	Winter	0.0175959		Midwest US	Winter	0.00564107		Midwest US	Winter	NaN		Midwest US	Winter	0.0139829
Midwest US	Winter	0.0450572		Midwest US	Winter	0.00472359		Midwest US	Winter	0.0309404		Midwest US	Winter	0.0176209		Midwest US	Winter	0.0288816		Midwest US	Winter	0.0195152
Midwest US	Winter	0.0429519		Midwest US	Winter	0.00612411		Midwest US	Winter	0.0192766		Midwest US	Winter	0.00985277		Midwest US	Winter	0.00374969		Midwest US	Winter	0.025495
Midwest US	Winter	0.0294961		Midwest US	Winter	0.0125215		Midwest US	Winter	0.0526486		Midwest US	Winter	0.0203312		Midwest US	Winter	0.018579		Midwest US	Winter	0.0128191
Midwest US	Winter	0.0636268		Midwest US	Winter	0.0142239		Midwest US	Winter	0.00614212		Midwest US	Winter	0.0552041		Midwest US	Winter	6.57e-05		Midwest US	Winter	0.0201597
Midwest US	Winter	0.0558423		Midwest US	Winter	0.012407		Midwest US	Winter	0.00149915		Midwest US	Winter	0.0194356		Midwest US	Winter	0.000226049		Midwest US	Winter	0.0232392
Midwest US	Winter	0.0415488		Midwest US	Winter	0.0105277		Midwest US	Winter	0.00679558		Midwest US	Winter	0.015228		Midwest US	Winter	0.0132763		Midwest US	Winter	0.01563
Midwest US	Winter	0.0270749		Midwest US	Winter	0.00356708		Midwest US	Winter	0.0217238		Midwest US	Winter	0.00573498		Midwest US	Winter	0.00421119		Midwest US	Winter	0.0139829
Midwest US	Winter	0.00126776		Midwest US	Winter	0.00282997		Midwest US	Winter	0.0302059		Midwest US	Winter	0.0269152		Midwest US	Winter	NaN		Midwest US	Winter	0.0103305
Midwest US	Winter	0.0340726		Midwest US	Winter	0.016759		Midwest US	Winter	0.04779		Midwest US	Winter	0.02167		Midwest US	Winter	0.0337624		Midwest US	Winter	0.0183693
Midwest US	Winter	0.0675256		Midwest US	Winter	0.0187742		Midwest US	Winter	0.0421468		Midwest US	Winter	0.0200655		Midwest US	Winter	0.025321		Midwest US	Winter	0.0192645
Midwest US	Winter	0.0326311		Midwest US	Winter	0.0108562		Midwest US	Winter	0.00656422		Midwest US	Winter	0.00670628		Midwest US	Winter	0.00961913		Midwest US	Winter	0.0168475
Midwest US	Winter	0.0342075		Midwest US	Winter	0.0117791		Midwest US	Winter	0.0222868		Midwest US	Winter	0.00540204		Midwest US	Winter	0.00397599		Midwest US	Winter	0.0133204
Midwest US	Winter	0.037633		Midwest US	Winter	0.0101356		Midwest US	Winter	0.0208095		Midwest US	Winter	0.0115281		Midwest US	Winter	0.0045461		Midwest US	Winter	0.0134637
Midwest US	Winter	0.0583967		Midwest US	Winter	0.0131294		Midwest US	Winter	0.0299926		Midwest US	Winter	0.00779417		Midwest US	Winter	0.0328659		Midwest US	Winter	0.0203387
Midwest US	Winter	0.0422755		Midwest US	Winter	0.00665769		Midwest US	Winter	0.03533		Midwest US	Winter	0.0107295		Midwest US	Winter	0.00542443		Midwest US	Winter	0.0287535
Midwest US	Spring	0.0280994		Midwest US	Spring	0.0111875		Midwest US	Spring	0.014853		Midwest US	Spring	0.00582961		Midwest US	Spring	0.0379336		Midwest US	Spring	0.0145021
Midwest US	Spring	0.0328955		Midwest US	Spring	0.0213373		Midwest US	Spring	0.0111145		Midwest US	Spring	0.0261256		Midwest US	Spring	0.0269348		Midwest US	Spring	0.00923837
Midwest US	Spring	0.0492009		Midwest US	Spring	0.0142291		Midwest US	Spring	0.0451774		Midwest US	Spring	0.0189291		Midwest US	Spring	0.0397459		Midwest US	Spring	0.0178322
Midwest US	Spring	0.0484184		Midwest US	Spring	0.0320183		Midwest US	Spring	0.0195514		Midwest US	Spring	0.0341809		Midwest US	Spring	0.0220383		Midwest US	Spring	0.0119239
Midwest US	Spring	0.0242218		Midwest US	Spring	0.0163078		Midwest US	Spring	0.00262792		Midwest US	Spring	0.0145906		Midwest US	Spring	0.00450035		Midwest US	Spring	0.0171161
Midwest US	Spring	0.0137625		Midwest US	Spring	0.0074921		Midwest US	Spring	0.005141		Midwest US	Spring	0.00356713		Midwest US	Spring	0.00932573		Midwest US	Spring	0.00823576
Midwest US	Spring	0.0113421		Midwest US	Spring	0.00661367		Midwest US	Spring	0.000411498		Midwest US	Spring	0.00954072		Midwest US	Spring	0.00938171		Midwest US	Spring	0.00941741
Midwest US	Spring	0.0385285		Midwest US	Spring	0.0164407		Midwest US	Spring	0.00819584		Midwest US	Spring	0.0202961		Midwest US	Spring	0.00340927		Midwest US	Spring	0.0165789
Midwest US	Spring	0.021337		Midwest US	Spring	0.0104283		Midwest US	Spring	0.00983024		Midwest US	Spring	0.0145338		Midwest US	Spring	0.0189754		Midwest US	Spring	0.00925627
Midwest US	Spring	0.0229318		Midwest US	Spring	0.00962599		Midwest US	Spring	0.0173287		Midwest US	Spring	0.0229275		Midwest US	Spring	0.00246785		Midwest US	Spring	0.00945322
Midwest US	Spring	0.0286882		Midwest US	Spring	0.0149414		Midwest US	Spring	0.0292959		Midwest US	Spring	0.0140627		Midwest US	Spring	0.0275273		Midwest US	Spring	0.0136248
Midwest US	Spring	0.0234477		Midwest US	Spring	0.0101463		Midwest US	Spring	0.0172906		Midwest US	Spring	0.0128352		Midwest US	Spring	0.00644956		Midwest US	Spring	0.00896981
Midwest US	Spring	0.0445202		Midwest US	Spring	0.0211714		Midwest US	Spring	0.0633817		Midwest US	Spring	0.0256436		Midwest US	Spring	0.0531017		Midwest US	Spring	0.0202492
Midwest US	Spring	0.0512053		Midwest US	Spring	0.00665769		Midwest US	Spring	0.0329554		Midwest US	Spring	0.0107316		Midwest US	Spring	0.0577367		Midwest US	Spring	0.0287714
Midwest US	Spring	0.0732176		Midwest US	Spring	0.0481773		Midwest US	Spring	0.0963047		Midwest US	Spring	0.0447849		Midwest US	Spring	0.0740757		Midwest US	Spring	0.030526
Midwest US	Spring	0.0637907		Midwest US	Spring	0.0323416		Midwest US	Spring	0.118673		Midwest US	Spring	0.0221443		Midwest US	Spring	0.043916		Midwest US	Spring	0.0214488
Midwest US	Spring	0.00889251		Midwest US	Spring	0.0326294		Midwest US	Spring	0.0426929		Midwest US	Spring	0.0213855		Midwest US	Spring	0.0482133		Midwest US	Spring	0.0222544
Midwest US	Spring	0.0327399		Midwest US	Spring	0.0145548		Midwest US	Spring	0.0188191		Midwest US	Spring	0.0120757		Midwest US	Spring	0.0128827		Midwest US	Spring	0.0119418
Midwest US	Spring	0.0345546		Midwest US	Spring	0.0234031		Midwest US	Spring	0.0121035		Midwest US	Spring	0.0319881		Midwest US	Spring	0.0118441		Midwest US	Spring	0.0177606
Midwest US	Spring	0.0361619		Midwest US	Spring	0.0228653		Midwest US	Spring	0.0466235		Midwest US	Spring	0.0221295		Midwest US	Spring	0.0191808		Midwest US	Spring	0.0172414
Midwest US	Spring	0.024102		Midwest US	Spring	0.0126515		Midwest US	Spring	0.0141656		Midwest US	Spring	0.015756		Midwest US	Spring	0.0142645		Midwest US	Spring	0.00871916
Midwest US	Spring	0.0275516		Midwest US	Spring	0.013606		Midwest US	Spring	0.0262927		Midwest US	Spring	0.0314356		Midwest US	Spring	0.0214807		Midwest US	Spring	0.00882658
Midwest US	Spring	0.070246		Midwest US	Spring	0.032754		Midwest US	Spring	0.0839832		Midwest US	Spring	0.0442695		Midwest US	Spring	0.0317916		Midwest US	Spring	0.0275182
Midwest US	Spring	0.0213167		Midwest US	Spring	0.00443336		Midwest US	Spring	0.0357809		Midwest US	Spring	0.00706793		Midwest US	Spring	0.00586364		Midwest US	Spring	0.0180471
Midwest US	Spring	0.0428673		Midwest US	Spring	0.0176972		Midwest US	Spring	0.0593722		Midwest US	Spring	0.0365657		Midwest US	Spring	0.0239739		Midwest US	Spring	0.0138038
Midwest US	Spring	0.0626069		Midwest US	Spring	0.0395828		Midwest US	Spring	0.0539161		Midwest US	Spring	0.0209267		Midwest US	Spring	0.00305243		Midwest US	Spring	0.0209654
Midwest US	Spring	0.082932		Midwest US	Spring	0.0708808		Midwest US	Spring	0.073638		Midwest US	Spring	0.186561		Midwest US	Spring	NaN		Midwest US	Spring	0.0141977
Midwest US	Spring	0.0658909		Midwest US	Spring	0.040707		Midwest US	Spring	0.0480165		Midwest US	Spring	0.0343061		Midwest US	Spring	0.0353263		Midwest US	Spring	0.0175995
Midwest US	Spring	0.113144		Midwest US	Spring	0.0844074		Midwest US	Spring	0.0690091		Midwest US	Spring	0.162591		Midwest US	Spring	NaN		Midwest US	Spring	0.0223977
Midwest US	Spring	0.0640872		Midwest US	Spring	0.0532278		Midwest US	Spring	0.0775616		Midwest US	Spring	0.0365361		Midwest US	Spring	0.0298923		Midwest US	Spring	0.0265872
Midwest US	Spring	0.0355039		Midwest US	Spring	0.0192718		Midwest US	Spring	0.0381509		Midwest US	Spring	0.00526399		Midwest US	Spring	0.0016781		Midwest US	Spring	0.0127475
Midwest US	Spring	0.0798673		Midwest US	Spring	0.0475084		Midwest US	Spring	0.043491		Midwest US	Spring	0.0391643		Midwest US	Spring	0.0038277		Midwest US	Spring	0.0218785
Midwest US	Spring	0.0363307		Midwest US	Spring	0.022966		Midwest US	Spring	0.0298134		Midwest US	Spring	0.0229265		Midwest US	Spring	0.00322872		Midwest US	Spring	0.0105454
Midwest US	Spring	0.0623509		Midwest US	Spring	0.0363383		Midwest US	Spring	0.0703839		Midwest US	Spring	0.0217802		Midwest US	Spring	0.0250883		Midwest US	Spring	0.0218427
Midwest US	Spring	0.0431897		Midwest US	Spring	0.0240811		Midwest US	Spring	0.0335997		Midwest US	Spring	0.0228877		Midwest US	Spring	0.00459416		Midwest US	Spring	0.0140545
Midwest US	Spring	0.0415997		Midwest US	Spring	0.0245975		Midwest US	Spring	0.0629863		Midwest US	Spring	0.0209529		Midwest US	Spring	0.0224402		Midwest US	Spring	0.011172
Midwest US	Spring	0.059194		Midwest US	Spring	0.0286912		Midwest US	Spring	0.0792899		Midwest US	Spring	0.0486823		Midwest US	Spring	0.0114814		Midwest US	Spring	0.0105095
Midwest US	Spring	0.0482215		Midwest US	Spring	0.0186008		Midwest US	Spring	0.0220924		Midwest US	Spring	0.00771201		Midwest US	Spring	0.0234195		Midwest US	Spring	0.020106
Midwest US	Spring	0.0387123		Midwest US	Spring	0.0151628		Midwest US	Spring	0.0265273		Midwest US	Spring	0.00582961		Midwest US	Spring	0.0247347		Midwest US	Spring	0.0145379
Midwest US	Spring	0.0621122		Midwest US	Spring	0.0210905		Midwest US	Spring	0.042996		Midwest US	Spring	0.0534807		Midwest US	Spring	0.05556		Midwest US	Spring	0.0270527
Midwest US	Spring	0.0355114		Midwest US	Spring	0.0159904		Midwest US	Spring	0.0106623		Midwest US	Spring	0.00771201		Midwest US	Spring	0.032209		Midwest US	Spring	0.0200344
Midwest US	Spring	0.00606412		Midwest US	Spring	0.0261533		Midwest US	Spring	0.00532313		Midwest US	Spring	0.00706793		Midwest US	Spring	0.00468465		Midwest US	Spring	0.0180829
Midwest US	Spring	0.00674803		Midwest US	Spring	0.00466199		Midwest US	Spring	0.0231235		Midwest US	Spring	0.0074445		Midwest US	Spring	NaN		Midwest US	Spring	0.0187453
Midwest US	Spring	0.00606412		Midwest US	Spring	0.0126084		Midwest US	Spring	0.000233744		Midwest US	Spring	0.00706793		Midwest US	Spring	0.00247944		Midwest US	Spring	0.0181187
Midwest US	Spring	0.0230022		Midwest US	Spring	0.013409		Midwest US	Spring	0.0197338		Midwest US	Spring	0.0205344		Midwest US	Spring	0.0144023		Midwest US	Spring	0.0142693
Midwest US	Spring	0.0242776		Midwest US	Spring	0.00356708		Midwest US	Spring	0.0384263		Midwest US	Spring	0.0203541		Midwest US	Spring	NaN		Midwest US	Spring	0.0141082
Midwest US	Spring	0.026926		Midwest US	Spring	0.0110364		Midwest US	Spring	0.0193369		Midwest US	Spring	0.0197183		Midwest US	Spring	0.00456608		Midwest US	Spring	0.0176532
Midwest US	Spring	0.0583918		Midwest US	Spring	0.0201901		Midwest US	Spring	0.0390762		Midwest US	Spring	0.0308721		Midwest US	Spring	0.0316722		Midwest US	Spring	0.0215741
Midwest US	Spring	0.0216075		Midwest US	Spring	0.00780628		Midwest US	Spring	0.0653023		Midwest US	Spring	0.0218		Midwest US	Spring	0.0328488		Midwest US	Spring	0.013034
Midwest US	Spring	0.0496717		Midwest US	Spring	0.0147127		Midwest US	Spring	0.0635237		Midwest US	Spring	0.0354756		Midwest US	Spring	0.0267725		Midwest US	Spring	0.0192824
Midwest US	Spring	0.0488175		Midwest US	Spring	0.00642876		Midwest US	Spring	0.0331213		Midwest US	Spring	0.0103621		Midwest US	Spring	0.022677		Midwest US	Spring	0.0276793
Midwest US	Spring	0.0387894		Midwest US	Spring	0.0209835		Midwest US	Spring	0.0113999		Midwest US	Spring	0.0188989		Midwest US	Spring	0.025306		Midwest US	Spring	0.0141619
Midwest US	Spring	0.0500961		Midwest US	Spring	0.0208125		Midwest US	Spring	0.038558		Midwest US	Spring	0.0314977		Midwest US	Spring	NaN		Midwest US	Spring	0.0190855
Midwest US	Spring	0.0608997		Midwest US	Spring	0.0229805		Midwest US	Spring	0.104727		Midwest US	Spring	0.0257782		Midwest US	Spring	0.0498905		Midwest US	Spring	0.0239195
Midwest US	Spring	0.0394763		Midwest US	Spring	0.0208881		Midwest US	Spring	0.0185318		Midwest US	Spring	0.00902833		Midwest US	Spring	0.00500057		Midwest US	Spring	0.0233824
Midwest US	Spring	0.0172522		Midwest US	Spring	0.0183075		Midwest US	Spring	0.0593221		Midwest US	Spring	0.0129499		Midwest US	Spring	0.0365909		Midwest US	Spring	0.0351989
Midwest US	Spring	0.00519593		Midwest US	Spring	0.00877823		Midwest US	Spring	0.0147268		Midwest US	Spring	0.0191561		Midwest US	Spring	0.0107291		Midwest US	Spring	0.016937
Midwest US	Spring	0.00278793		Midwest US	Spring	0.0134391		Midwest US	Spring	0.010408		Midwest US	Spring			Midwest US	Spring	0.00293944		Midwest US	Spring	0.0128191
Midwest US	Spring	0.00481996		Midwest US	Spring	0.00401745		Midwest US	Spring	0.0274928		Midwest US	Spring			Midwest US	Spring	0.00509425		Midwest US	Spring	0.0160955
West Midlands	Fall	0.0253863		West Midlands	Fall	0.00215795		West Midlands	Fall	0.00588878		West Midlands	Fall	0.00584662		West Midlands	Fall	0.00687939		West Midlands	Fall	0.00664232
West Midlands	Fall	0.0698502		West Midlands	Fall	0.00326328		West Midlands	Fall	0.0166899		West Midlands	Fall	0.018131		West Midlands	Fall	0.00274311		West Midlands	Fall	0.011168
West Midlands	Fall	0.0507876		West Midlands	Fall	0.00436174		West Midlands	Fall	0.0192616		West Midlands	Fall	0.0104852		West Midlands	Fall	0.00370587		West Midlands	Fall	0.00977549
West Midlands	Fall	0.0624761		West Midlands	Fall	0.00556587		West Midlands	Fall	0.0241892		West Midlands	Fall	0.0118781		West Midlands	Fall	0.0120847		West Midlands	Fall	0.0130579
West Midlands	Fall	0.020412		West Midlands	Fall	0.00157486		West Midlands	Fall	0.0207179		West Midlands	Fall	0.00693037		West Midlands	Fall	0.0205761		West Midlands	Fall	0.00783591
West Midlands	Fall	0.0112213		West Midlands	Fall	0.000122423		West Midlands	Fall	0.0121137		West Midlands	Fall	0.0245951		West Midlands	Fall	0.000935551		West Midlands	Fall	0.00708991
West Midlands	Fall	0.0819043		West Midlands	Fall	0.00981965		West Midlands	Fall	0.0147006		West Midlands	Fall	0.0135287		West Midlands	Fall	0.00601417		West Midlands	Fall	0.0082835
West Midlands	Fall	0.00935025		West Midlands	Fall	0.00443551		West Midlands	Fall	0.0120837		West Midlands	Fall	0.0282021		West Midlands	Fall	0.0125524		West Midlands	Fall	0.00912896
West Midlands	Fall	0.00901832		West Midlands	Fall	0.00355781		West Midlands	Fall	0.00594091		West Midlands	Fall	0		West Midlands	Fall	0.00583744		West Midlands	Fall	0.0017685
West Midlands	Fall	0.0552356		West Midlands	Fall	0.01207		West Midlands	Fall	0.0295732		West Midlands	Fall	0.0168365		West Midlands	Fall	0.0164625		West Midlands	Fall	0.0126103
West Midlands	Fall	0.0245796		West Midlands	Fall	0.000741888		West Midlands	Fall	0.00615839		West Midlands	Fall	0.00369048		West Midlands	Fall	0.0035371		West Midlands	Fall	0.00634392
West Midlands	Fall	0.0134676		West Midlands	Fall	0.00164497		West Midlands	Fall	0.00220221		West Midlands	Fall	0.00426916		West Midlands	Fall	0.000368165		West Midlands	Fall	0.00271342
West Midlands	Fall	0.0405529		West Midlands	Fall	0.00282387		West Midlands	Fall	0.0104626		West Midlands	Fall	0.000288191		West Midlands	Fall	0.0155975		West Midlands	Fall	0.00614499
West Midlands	Fall	0.0288905		West Midlands	Fall	0.000967394		West Midlands	Fall	0.0176228		West Midlands	Fall	0.00801908		West Midlands	Fall	0.00268734		West Midlands	Fall	0.00694071
West Midlands	Fall	0		West Midlands	Fall	0		West Midlands	Fall	0.00659793		West Midlands	Fall	0.00251071		West Midlands	Fall	0.00336696		West Midlands	Fall	0.00072411
West Midlands	Fall	0.0299498		West Midlands	Fall	0.00695294		West Midlands	Fall	0.011332		West Midlands	Fall	0.0119167		West Midlands	Fall	0.0185545		West Midlands	Fall	0.00609526
West Midlands	Fall	0.0828508		West Midlands	Fall	0.0244079		West Midlands	Fall	0.0774043		West Midlands	Fall	0.0376591		West Midlands	Fall	0.0595891		West Midlands	Fall	0.0266349
West Midlands	Fall	0.0639814		West Midlands	Fall	0.00774075		West Midlands	Fall	0.00869654		West Midlands	Fall	0.00777578		West Midlands	Fall	0.00378738		West Midlands	Fall	0.00912896
West Midlands	Fall	0.022353		West Midlands	Fall	0.00107934		West Midlands	Fall	0.0173579		West Midlands	Fall	0.0101163		West Midlands	Fall	0.00803406		West Midlands	Fall	0.00544873
West Midlands	Fall			West Midlands	Fall	0.0019587		West Midlands	Fall	0.0224269		West Midlands	Fall	0.00728909		West Midlands	Fall	0.0166651		West Midlands	Fall	0.00579686
West Midlands	Fall	0.0386395		West Midlands	Fall	0.00487932		West Midlands	Fall	0.00872174		West Midlands	Fall	0.0121303		West Midlands	Fall	0.0118301		West Midlands	Fall	0.00783591
Chile	Winter	0.145271		Chile	Winter	0.0309656		Chile	Winter	0.117921		Chile	Winter	0.0641183		Chile	Winter	0.0112769		Chile	Winter	0.0477765
Chile	Winter	0.0683243		Chile	Winter	0.0220194		Chile	Winter	0.0328954		Chile	Winter	0.00283432		Chile	Winter	0.0079046		Chile	Winter	0.0205265
Chile	Winter	0.201279		Chile	Winter	0.024371		Chile	Winter	0.04324		Chile	Winter	0.0492258		Chile	Winter	0.0351616		Chile	Winter	0.0506235
Chile	Winter	0.163553		Chile	Winter	0.0286726		Chile	Winter	0.0132637		Chile	Winter	0.00903007		Chile	Winter	0.0155167		Chile	Winter	0.0562179
Chile	Winter	0.13165		Chile	Winter	0.0324282		Chile	Winter	0.0450261		Chile	Winter	0.0255399		Chile	Winter	0.0482372		Chile	Winter	0.0569567
Chile	Winter	0.0938927		Chile	Winter	0.0253964		Chile	Winter	0.0275398		Chile	Winter			Chile	Winter	0.0356664		Chile	Winter	0.0446058
Chile	Winter	0.115423		Chile	Winter	0.0559246		Chile	Winter	0.0471387		Chile	Winter	0.0100864		Chile	Winter	0.0179094		Chile	Winter	0.0512958
Chile	Winter	0.148515		Chile	Winter	0.0184702		Chile	Winter	0.0415041		Chile	Winter	0.12613		Chile	Winter	0.106577		Chile	Winter	0.0665352
Chile	Winter	0.14237		Chile	Winter	0.0688237		Chile	Winter	0.0172853		Chile	Winter	0.0577443		Chile	Winter	0.123064		Chile	Winter	0.073217
Chile	Winter	0.141365		Chile	Winter	0.0401812		Chile	Winter	0.0623232		Chile	Winter	0.0308872		Chile	Winter	0.0532252		Chile	Winter	0.0278059
Chile	Winter	0.449783		Chile	Winter	0.0302322		Chile	Winter	0.0707282		Chile	Winter	0.116678		Chile	Winter	0.0654707		Chile	Winter	0.116815
Chile	Winter	0.174655		Chile	Winter	0.0214549		Chile	Winter	0.02126		Chile	Winter	0.0741464		Chile	Winter	0.0313271		Chile	Winter	0.112353
Chile	Winter	0.277046		Chile	Winter	0.0784028		Chile	Winter	0.090768		Chile	Winter	0.0675877		Chile	Winter	0.121291		Chile	Winter	0.123733
Chile	Winter	0.281047		Chile	Winter	0.036658		Chile	Winter	0.0272378		Chile	Winter	0.0511966		Chile	Winter	0.0477609		Chile	Winter	0.110527
Chile	Winter	0.136874		Chile	Winter	0.0106951		Chile	Winter	0.121463		Chile	Winter	0.0301716		Chile	Winter	0.0582394		Chile	Winter	0.0772759
Chile	Winter	0.493532		Chile	Winter	0.041854		Chile	Winter	0.0395882		Chile	Winter	0.0517302		Chile	Winter	0.0396085		Chile	Winter	0.0972133
Chile	Winter	0.0556994		Chile	Winter	0.0281604		Chile	Winter	0.0785347		Chile	Winter	0.019668		Chile	Winter	0.00213071		Chile	Winter	0.0518354
Chile	Winter	0.588225		Chile	Winter	0.0553407		Chile	Winter	0.00992962		Chile	Winter	0.0593622		Chile	Winter	0.0981074		Chile	Winter	0.124754
Chile	Winter	0.111563		Chile	Winter	0.0200528		Chile	Winter	0.00485011		Chile	Winter	0.0106165		Chile	Winter	0.0230897		Chile	Winter	0.0529891
Chile	Winter	0.133114		Chile	Winter	0.0139608		Chile	Winter	0.0912546		Chile	Winter	0.0250952		Chile	Winter	0.0385		Chile	Winter	0.0267102
Chile	Winter	0.293839		Chile	Winter	0.0428849		Chile	Winter	0.0520506		Chile	Winter	0.190548		Chile	Winter	0.0203611		Chile	Winter	0.138134
Chile	Winter	0.228585		Chile	Winter	0.00577369		Chile	Winter	0.0182657		Chile	Winter	0.0766078		Chile	Winter	0.023204		Chile	Winter	0.0542937
Chile	Winter	0.190069		Chile	Winter	0.0258121		Chile	Winter	0.0427798		Chile	Winter	0.0759263		Chile	Winter	0.06816		Chile	Winter	0.0387481
Chile	Winter	0.270342		Chile	Winter	NaN		Chile	Winter	0.0342143		Chile	Winter	0.0879019		Chile	Winter	0.148228		Chile	Winter	0.0535701
Chile	Winter	0.167256		Chile	Winter	0.034509		Chile	Winter	0.0380863		Chile	Winter	0.0492533		Chile	Winter	0.110416		Chile	Winter	0.043784
Chile	Winter	0.372037		Chile	Winter	0.0794608		Chile	Winter	0.088985		Chile	Winter	0.140003		Chile	Winter	0.289708		Chile	Winter	0.111556
Chile	Winter	0.0692579		Chile	Winter	0.0151883		Chile	Winter	0.0271256		Chile	Winter	0.0284582		Chile	Winter	0.022997		Chile	Winter	0.0160028
Chile	Winter	0.333126		Chile	Winter	0.0506423		Chile	Winter	0.0521858		Chile	Winter	0.00178647		Chile	Winter	0.0340714		Chile	Winter	0.0672408
Chile	Winter	0.135908		Chile	Winter	0.00142762		Chile	Winter	0.0340429		Chile	Winter	0.0737029		Chile	Winter	0.0166769		Chile	Winter	0.0832355
Chile	Winter	0.071752		Chile	Winter	0.0124614		Chile	Winter	0.0533664		Chile	Winter	0.00785363		Chile	Winter	0.0438038		Chile	Winter	0.02217
Chile	Spring	0.120338		Chile	Spring	0.03096		Chile	Spring	0.0392382		Chile	Spring	0.00441729		Chile	Spring	0.0166069		Chile	Spring	0.0245937
Chile	Spring	0.0707572		Chile	Spring	0.00357636		Chile	Spring	0.0613563		Chile	Spring	0.00359929		Chile	Spring	0.0339002		Chile	Spring	0.0225933
Chile	Spring	0.119224		Chile	Spring	0.0366456		Chile	Spring	0.0269596		Chile	Spring	0.00481188		Chile	Spring	0.0192354		Chile	Spring	0.0326699
Chile	Spring	0.0837624		Chile	Spring	0.052759		Chile	Spring	0.017589		Chile	Spring	0.0316783		Chile	Spring	0.0310414		Chile	Spring	0.0371936
Chile	Spring	0.131825		Chile	Spring	0.0159414		Chile	Spring	0.0256065		Chile	Spring	0.0816688		Chile	Spring	0.0660547		Chile	Spring	0.0500259
Chile	Spring			Chile	Spring	0.0343533		Chile	Spring	0.0103142		Chile	Spring	0.0125953		Chile	Spring	0.062594		Chile	Spring	0.0283122
Chile	Spring	0.0365177		Chile	Spring	0.0312183		Chile	Spring	0.0489004		Chile	Spring	0.0332084		Chile	Spring	0.0469679		Chile	Spring	0.0224688
Chile	Spring	0.064412		Chile	Spring	0.0132592		Chile	Spring	0.0317097		Chile	Spring	0.0154596		Chile	Spring	0.0179177		Chile	Spring	0.0193229
Chile	Spring	0.0908517		Chile	Spring	0.000594509		Chile	Spring	0.0151052		Chile	Spring	0.058221		Chile	Spring	0.0535905		Chile	Spring	0.046714
Chile	Spring	0.039249		Chile	Spring	0.00122905		Chile	Spring	0.00946085		Chile	Spring	0.0249899		Chile	Spring	0.00987693		Chile	Spring	0.0265525
Chile	Spring	0.0255127		Chile	Spring	0.00938575		Chile	Spring	0.0365932		Chile	Spring	0.00282479		Chile	Spring	0.0369651		Chile	Spring	0.0111969
Chile	Spring	0.0265487		Chile	Spring	0.0105356		Chile	Spring	0.0154839		Chile	Spring	0.00601907		Chile	Spring	0.053421		Chile	Spring	0.0136455
Chile	Spring	0.0412037		Chile	Spring	0.00631774		Chile	Spring	0.0603968		Chile	Spring	0.0243786		Chile	Spring	0.0467228		Chile	Spring	0.0185842
Chile	Spring	0.0289528		Chile	Spring	0.00616324		Chile	Spring	0.00857344		Chile	Spring	0.00500638		Chile	Spring	0.0160663		Chile	Spring	0.0156625
Chile	Spring	0.0582494		Chile	Spring	0.0124703		Chile	Spring	0.0145391		Chile	Spring	0.0529383		Chile	Spring	0.00684446		Chile	Spring	0.0280881
Chile	Spring	0.0196089		Chile	Spring	0.00881847		Chile	Spring	0.00773249		Chile	Spring	0.0105216		Chile	Spring	0.00999852		Chile	Spring	0.00731236
Chile	Spring	0.0669999		Chile	Spring	0.0131023		Chile	Spring	0.0317774		Chile	Spring	0.067999		Chile	Spring	0.0466156		Chile	Spring	0.0309932
Chile	Spring	0.0199358		Chile	Spring	0.00455661		Chile	Spring	0.017946		Chile	Spring	0.0206291		Chile	Spring	0.0256188		Chile	Spring	0.0167415
Chile	Spring	0.0268643		Chile	Spring	0.000516931		Chile	Spring	0.0251103		Chile	Spring	0.0172885		Chile	Spring	0.0357877		Chile	Spring	0.0163431
Chile	Spring	0.036054		Chile	Spring	0.00533363		Chile	Spring	0.0258729		Chile	Spring	0.00708594		Chile	Spring	0.00757733		Chile	Spring	0.0182107
Chile	Summer	0.0546137		Chile	Summer	0.00465438		Chile	Summer	0.0240116		Chile	Summer	0.0101107		Chile	Summer	0.0404311		Chile	Summer	0.025764
Chile	Summer	0.0663082		Chile	Summer	0.00638286		Chile	Summer	0.0124662		Chile	Summer	0.00208692		Chile	Summer	0.00457615		Chile	Summer	0.0205929
Chile	Summer	0.077653		Chile	Summer	0.00514788		Chile	Summer	0.020418		Chile	Summer	0.00574933		Chile	Summer	0.0173514		Chile	Summer	0.0180032
Chile	Summer	0.0975244		Chile	Summer	0.0271393		Chile	Summer	0.0308461		Chile	Summer	0.0054366		Chile	Summer	0.0325928		Chile	Summer	0.0216968
Chile	Summer	0.0202685		Chile	Summer	0.00411362		Chile	Summer	0.00523961		Chile	Summer	0.00279532		Chile	Summer	0.00188977		Chile	Summer	0.0101262
Chile	Summer	0.0559309		Chile	Summer	0.00412124		Chile	Summer	0.0162536		Chile	Summer	0.00424104		Chile	Summer	0.0137095		Chile	Summer	0.0235976
Chile	Summer	0.0603577		Chile	Summer	0.00310947		Chile	Summer	0.0136782		Chile	Summer	0.00242407		Chile	Summer	0.00834095		Chile	Summer	0.0152143
Chile	Summer	0.0387289		Chile	Summer	0.0177828		Chile	Summer	0.0219392		Chile	Summer	0.00263437		Chile	Summer	0.0347621		Chile	Summer	0.0180032
Chile	Summer	0.0618681		Chile	Summer	0.0284552		Chile	Summer	0.0105972		Chile	Summer	0.00312504		Chile	Summer	0.0294029		Chile	Summer	0.0216304
Chile	Summer	0.036186		Chile	Summer	0.0118713		Chile	Summer	0.00969065		Chile	Summer	0.00179118		Chile	Summer	0.0243363		Chile	Summer	0.0166917
Chile	Summer	0.0295688		Chile	Summer	0.00451287		Chile	Summer	0.0201063		Chile	Summer	0.00857227		Chile	Summer	0.00488449		Chile	Summer	0.011255
Chile	Summer	0.0337666		Chile	Summer	0.00466729		Chile	Summer	0.0204694		Chile	Summer	0.011481		Chile	Summer	0.0129863		Chile	Summer	0.0159115
Chile	Summer	0.030773		Chile	Summer	0.00780745		Chile	Summer	0.0148419		Chile	Summer	0.0368889		Chile	Summer	0.00208825		Chile	Summer	0.0189494
Chile	Summer	0.00354192		Chile	Summer	0.00206143		Chile	Summer	NaN		Chile	Summer	0.00484458		Chile	Summer	NaN		Chile	Summer	0.00615031
Chile	Summer	0.00624304		Chile	Summer	0.00751416		Chile	Summer	NaN		Chile	Summer	0.0065841		Chile	Summer	NaN		Chile	Summer	0.00728746
Chile	Fall	0.0562079		Chile	Fall	0.00223222		Chile	Fall	0.0199378		Chile	Fall	0.0153213		Chile	Fall	0.00512177		Chile	Fall	0.0542674
Chile	Fall	0.110614		Chile	Fall	0.033626		Chile	Fall	0.0524472		Chile	Fall	0.00540049		Chile	Fall	0.0502368		Chile	Fall	0.101944
Chile	Fall	0.489556		Chile	Fall	0.0327397		Chile	Fall	0.087757		Chile	Fall	0.27006		Chile	Fall	0.201708		Chile	Fall	0.0607001
Chile	Fall	0.226587		Chile	Fall	0.0201721		Chile	Fall	0.0317723		Chile	Fall	0.00420581		Chile	Fall	0.0200458		Chile	Fall	0.0638625
Chile	Fall	0.670348		Chile	Fall	0.0683026		Chile	Fall	0.16414		Chile	Fall	0.0130739		Chile	Fall	0.0350592		Chile	Fall	0.080679
Chile	Fall	0.14612		Chile	Fall	0.012695		Chile	Fall	0.0376465		Chile	Fall	0.0058331		Chile	Fall	0.025329		Chile	Fall	0.0402232
Chile	Fall	0.241056		Chile	Fall	0.060538		Chile	Fall	0.0158012		Chile	Fall	0.00720439		Chile	Fall	0.0888501		Chile	Fall	0.0488555
Chile	Fall	0.932571		Chile	Fall	0.0380746		Chile	Fall	0.107064		Chile	Fall	0.254375		Chile	Fall	0.146007		Chile	Fall	0.0516776
Chile	Fall	0.133047		Chile	Fall	0.023966		Chile	Fall	0.0243299		Chile	Fall	0.0555647		Chile	Fall	0.0106879		Chile	Fall	0.11281
Chile	Fall	0.119321		Chile	Fall	0.0136462		Chile	Fall	0.0312758		Chile	Fall	0.0368412		Chile	Fall	0.0158623		Chile	Fall	0.0622855
Chile	Fall	0.201274		Chile	Fall	0.0147601		Chile	Fall	0.0380544		Chile	Fall	0.0641684		Chile	Fall	0.062303		Chile	Fall	0.0231271
Chile	Fall	0.401428		Chile	Fall	0.0457088		Chile	Fall	0.111627		Chile	Fall	0.108541		Chile	Fall	0.124591		Chile	Fall	0.049419
Chile	Fall	0.229804		Chile	Fall	0.0486811		Chile	Fall	0.0794597		Chile	Fall	0.0544702		Chile	Fall	0.0892071		Chile	Fall	0.144824
Chile	Fall	0.191849		Chile	Fall	0.00400445		Chile	Fall	0.0605105		Chile	Fall	0.0394143		Chile	Fall	0.0523398		Chile	Fall	0.0635388
Chile	Fall	0.241673		Chile	Fall	0.0327426		Chile	Fall	0.0920855		Chile	Fall	0.0333609		Chile	Fall	0.0398824		Chile	Fall	0.188474
Chile	Fall	0.112132		Chile	Fall	0.0229849		Chile	Fall	0.0189723		Chile	Fall	0.00967176		Chile	Fall	0.00609529		Chile	Fall	0.0333288
Chile	Fall	0.146836		Chile	Fall	0.035051		Chile	Fall	0.029812		Chile	Fall	0.0579814		Chile	Fall	0.0427064		Chile	Fall	0.0607818
Chile	Fall	0.1505		Chile	Fall	0.0272193		Chile	Fall	0.0515658		Chile	Fall	0.0682582		Chile	Fall	0.0728876		Chile	Fall	0.223864
Chile	Fall	0.269141		Chile	Fall	0.19257		Chile	Fall	0.0456428		Chile	Fall	0.0495864		Chile	Fall	0.0791826		Chile	Fall	0.0343375
Chile	Fall	0.128415		Chile	Fall	0.103093		Chile	Fall	0.041009		Chile	Fall	0.0712025		Chile	Fall	0.0320361		Chile	Fall	0.0268547
Atlanta	Summer	0.10054		Atlanta	Summer	0.605509		Atlanta	Summer	0.0889803		Atlanta	Summer	0.0117159		Atlanta	Summer	0.033064		Atlanta	Summer	0.0267841
Atlanta	Summer	0.167964		Atlanta	Summer	0.552367		Atlanta	Summer	0.0911879		Atlanta	Summer	0.011695		Atlanta	Summer	0.0326549		Atlanta	Summer	0.0285745
Atlanta	Summer	0.15691		Atlanta	Summer	0.0939683		Atlanta	Summer	0.117606		Atlanta	Summer	0.0295143		Atlanta	Summer	0.0398097		Atlanta	Summer	0.0375264
Atlanta	Summer	0.207048		Atlanta	Summer	0.119658		Atlanta	Summer	0.177935		Atlanta	Summer	0.0103503		Atlanta	Summer	0.0414557		Atlanta	Summer	0.0500591
Atlanta	Summer	0.150774		Atlanta	Summer	0.516718		Atlanta	Summer	0.102783		Atlanta	Summer	0.0122571		Atlanta	Summer	0.0390489		Atlanta	Summer	0.0249937
Atlanta	Summer	0.173111		Atlanta	Summer	0.00777715		Atlanta	Summer	0.132725		Atlanta	Summer	0.0195167		Atlanta	Summer	0.0628853		Atlanta	Summer	0.035736
Atlanta	Summer	0.0742813		Atlanta	Summer	0.062503		Atlanta	Summer	0.0671127		Atlanta	Summer	0.0212132		Atlanta	Summer	0.0200308		Atlanta	Summer	0.0321553
Atlanta	Summer	0.258521		Atlanta	Summer	0.796566		Atlanta	Summer	0.100112		Atlanta	Summer	0.0166859		Atlanta	Summer	0.0280546		Atlanta	Summer	0.0339456
Atlanta	Summer	0.0511042		Atlanta	Summer	0.0713627		Atlanta	Summer	0.0795126		Atlanta	Summer	0.00683291		Atlanta	Summer	0.0298777		Atlanta	Summer	0.0303649
Atlanta	Summer	0.0547674		Atlanta	Summer	1		Atlanta	Summer	0.0780618		Atlanta	Summer	0.0166661		Atlanta	Summer	0.0207106		Atlanta	Summer	0.0267841
Atlanta	Winter	0.054183		Atlanta	Winter	0.0234589		Atlanta	Winter	0.0158942		Atlanta	Winter	0.0120876		Atlanta	Winter	0.00598489		Atlanta	Winter	0.00708991
Atlanta	Winter	0.0253166		Atlanta	Winter	0.124443		Atlanta	Winter	0.0770295		Atlanta	Winter	0.0134163		Atlanta	Winter	0.0100734		Atlanta	Winter	0.0196226
Atlanta	Winter	0.00954891		Atlanta	Winter	0.0493647		Atlanta	Winter	0.0304104		Atlanta	Winter	0.00565449		Atlanta	Winter	0.00545638		Atlanta	Winter	0.0106707
Atlanta	Winter	0.196324		Atlanta	Winter	0.213583		Atlanta	Winter	0.11112		Atlanta	Winter	0.00898377		Atlanta	Winter	0.0264653		Atlanta	Winter	0.0321553
Atlanta	Winter	0.305391		Atlanta	Winter	0.299963		Atlanta	Winter	0.139135		Atlanta	Winter	0.0211052		Atlanta	Winter	0.0331089		Atlanta	Winter	0.035736
Atlanta	Winter	0.237523		Atlanta	Winter	0.144512		Atlanta	Winter	0.0566705		Atlanta	Winter	0.00930781		Atlanta	Winter	0.00962697		Atlanta	Winter	0.0142514
Atlanta	Winter	0.175847		Atlanta	Winter	0.276763		Atlanta	Winter	0.0286759		Atlanta	Winter	0.0149293		Atlanta	Winter	0.00214043		Atlanta	Winter	0.0160418
Atlanta	Winter	0.213088		Atlanta	Winter	0.0583028		Atlanta	Winter	0.0528292		Atlanta	Winter	0.0121125		Atlanta	Winter	0.020886		Atlanta	Winter	0.0249937
Atlanta	Winter	0.0226125		Atlanta	Winter	0.027596		Atlanta	Winter	0.0478341		Atlanta	Winter	0.00475094		Atlanta	Winter	0.0122278		Atlanta	Winter	0.0106707
Atlanta	Winter	0.052011		Atlanta	Winter	0.282002		Atlanta	Winter	0.0566701		Atlanta	Winter	0.0114408		Atlanta	Winter	0.0159248		Atlanta	Winter	0.016937
India	Winter	0.0761593		India	Winter	0.099308		India	Winter	0.138449		India	Winter	0.105266		India	Winter	0.0400592		India	Winter	0.226949
India	Winter	0.214526		India	Winter	0.0813178		India	Winter	0.405977		India	Winter	0.449063		India	Winter	0.67311		India	Winter	0.357879
India	Winter	0.346558		India	Winter	0.64733		India	Winter	0.556712		India	Winter	0.506349		India	Winter	1		India	Winter	1
India	Winter	0.311689		India	Winter	0.50854		India	Winter	0.760929		India	Winter	0.632371		India	Winter	0.304593		India	Winter	0.416174
India	Winter	0.174514		India	Winter	0.0246112		India	Winter	0.165788		India	Winter	0.197881		India	Winter	0.179174		India	Winter	0.167669
India	Winter	0.108025		India	Winter	0.181885		India	Winter	0.023262		India	Winter	0.134129		India	Winter	0.138301		India	Winter	0.489061
India	Winter	0.160736		India	Winter	0.0397997		India	Winter	0.176359		India	Winter	0.104985		India	Winter	0.0606573		India	Winter	0.139883
India	Winter	0.163022		India	Winter	0.0371223		India	Winter	0.156851		India	Winter	0.222657		India	Winter	0.146328		India	Winter	0.285852
India	Winter	0.153015		India	Winter	0.139882		India	Winter	0.248514		India	Winter	0.226732		India	Winter	0.175042		India	Winter	0.402156
India	Winter	0.166662		India	Winter	0.0976761		India	Winter	0.337259		India	Winter	0.205878		India	Winter	0.148685		India	Winter	0.195438
India	Winter	0.694265		India	Winter	0.39685		India	Winter	1		India	Winter	0.350373		India	Winter	0.965051		India	Winter	0.440362
India	Winter	0.895136		India	Winter	0.476725		India	Winter	0.715169		India	Winter	0.118913		India	Winter	0.875148		India	Winter	0.343682
India	Winter	0.437636		India	Winter	0.109649		India	Winter	0.414065		India	Winter	0.228317		India	Winter	0.349232		India	Winter	0.392022
India	Winter	1		India	Winter	0.110072		India	Winter	0.662916		India	Winter	0.453485		India	Winter	0.8742		India	Winter	0.406345
India	Winter	0.385963		India	Winter	0.0890933		India	Winter	0.474531		India	Winter	0.375818		India	Winter	0.994849		India	Winter	0.540624
India	Winter	NaN		India	Winter	0.607856		India	Winter	0.274412		India	Winter	0.234127		India	Winter	0.690397		India	Winter	0.440362
India	Winter	0.471396		India	Winter	0.48335		India	Winter	0.185272		India	Winter	1		India	Winter	0.933241		India	Winter	0.719662
India	Winter	0.330351		India	Winter	0.0238362		India	Winter	0.175286		India	Winter	0.586859		India	Winter	0.580533		India	Winter	0.458266

## Sheet: Figure 2
Site	CoV (%) of PM2.5 Mass	CoV (%) of OPGSHv	CoV (%) of OPDTTv	CoV (%) of OPCv	CoV (%) of CDv	CoV (%) of OPOHv
Atlanta	37.0503	106.196	61.8578	49.1805	61.9823	42.4135
Chile	76.9329	103.962	96.1047	76.8743	101.475	121.289
Midwest US	32.3237	156.912	50.3584	73.2386	73.1149	88.4353
West Midlands	44.5972	110.922	56.3363	92.6182	115.385	77.5462
India	48.9718	95.1373	74.4578	69.4685	70.5573	68.3762

## Sheet: Figure 3
Region	PM2.5 Mass (µg/m3)	OPDTTv	OPGSHv	OPROSv	CDv	OPOHv
Midwest US	8.9	0.15254	0.857423	132.482	19.6332	2.61537		BDL means below detection limit
Midwest US	9.36	0.160651	0.88806	218.716	46.7703	3.53348
Midwest US	11.32	0.154371	1.8974	398.528	40.2461	7.67886
Midwest US	8.3	0.135538	0.777912	71.9333	12.2425	3.47462
Midwest US	10.8	0.144998	1.28358	126.904	23.2104	9.88859
Midwest US	10.9	0.107715	1.50196	140.88	39.095	4.67268
Midwest US	9.3	0.251981	1.81227	328.383	29.3981	3.00264
Midwest US	14.1	0.444576	1.8787	64.402	18.4024	3.96999
Midwest US	12.8	0.271423	1.5255	166.867	26.2115	1.9046
Midwest US	7.9	0.151456	0.775825	129.066	15.6354	3.36089
Midwest US	8.5	0.136864	0.506773	172.237	10.1306	1.30208
Midwest US	8.03	0.137616	0.518182	142.22	33.7603	1.19942
Midwest US	14.1	0.201703	1.04633	BDL	BDL	2.54214
Midwest US	6.8	0.099118	0.290801	119.166	9.08637	0.88139
Midwest US	5.86	0.11344	0.375324	91.3	4.72198	0.675186
Midwest US	8.67	0.12273	0.295247	182.516	22.9641	0.354423
Midwest US	9.17	0.190544	0.707191	10.4666	6.20604	3.77945
Midwest US	5.23	0.0879061	0.249333	46.0657	3.09928	0.968605
Midwest US	13.4	0.205862	1.51727	73.3766	4.16238	0.554891
Midwest US	16.1	0.145239	0.489759	279.852	53.7184	0.656427
Midwest US	10.8	0.16693	0.711773	74.9296	11.2293	1.25214
Midwest US	7.2	0.103993	0.25822	96.046	4.58185	0.833909
Midwest US	13.3	0.192561	0.824646	68.7467	5.57093	1.14986
Midwest US	12.3	0.187278	1.17338	14.2543	0.574	1.10575
Midwest US	6.23	0.106744	0.23799	0.822873	0.00103834	1.01928
Midwest US	6.93	0.0811154	0.0913613	59.1831	11.7864	0.673796
Midwest US	5	0.0615394	0.237314	49.599	6.42616	0.59671
Midwest US	5.8	0.0889281	0.197525	98.6008	6.92796	0.575184
Midwest US	8.1	0.201038	0.447677	81.4431	4.31978	0.920568
Midwest US	9.36	0.118717	0.375471	60.0088	10.6999	0.378866
Midwest US	6.8	0.120797	0.41303	139.557	23.3571	0.27702
Midwest US	13.1	0.190395	0.739594	83.9489	9.35875	0.537551
Midwest US	10.14	0.114676	0.571837	77.3164	43.9359	0.41553
Midwest US	7.2	0.129985	0.767618	58.0634	31.1971	1.73115
Midwest US	12	0.182032	0.857324	233.489	46.0349	1.26466
Midwest US	8.7	0.179534	1.38731	101.514	25.5259	2.25331
Midwest US	11.6	0.102299	0.948054	14.3568	5.21337	0.983433
Midwest US	6.64	0.0689129	0.253052	27.2993	10.8022	0.268873
Midwest US	7.3	0.0611871	0.246476	2.94211	10.867	0.656091
Midwest US	11.3	0.147966	0.930964	43.0318	3.94968	1.35327
Midwest US	7.21	0.0930908	0.379521	51.4491	21.9785	0.979753
Midwest US	7.32	0.0981812	0.356252	90.0664	2.85932	1.52385
Midwest US	9.65	0.116555	0.723442	151.698	31.8834	0.949212
Midwest US	7.05	0.0998281	0.361261	89.8703	7.47096	0.869643
Midwest US	13.35	0.167091	1.41234	327.242	61.5038	1.69991
Midwest US	15.4	0.33509	0.270518	71.379	14.9051	7.16515
Midwest US	10.34	0.13839	0.156412	238.01	18.6281	4.14602
Midwest US	12.85	0.207101	0.154402	298.748	8.15167	3.25458
Midwest US	6.87	0.160514	0.105425	192.557	20.2716	3.06954
Midwest US	10.07	0.141346	0.153196	333.018	39.1799	4.70822
Midwest US	5.5	0.144995	0.126503	261.232	25.5624	4.4126
Midwest US	8.13	0.260718	0.120109	184.04	11.108	7.86186
Midwest US	13.16	0.186487	0.146377	66.3194	BDL	4.17823
Midwest US	8.62	0.122788	0.123925	223.994	20.0712	1.91332
Midwest US	12.8	0.203851	0.17671	635.423	51.3289	5.95447
Midwest US	11.6	0.151332	0.276975	506.616	45.1851	6.74331
Midwest US	13	0.386902	0.0491087	627.407	46.6587	4.56988
Midwest US	20.2	0.561115	0.361755	BDL	BDL	7.47317
Midwest US	15.389	0.296675	0.280933	125.509	39.687	4.04795
Midwest US	7.24	0.175329	0.142005	190.417	22.7569	2.68554
Midwest US	5.87	0.1257	0.0957909	123.878	27.3848	1.05308
Midwest US	2.04	0.0418814	0.0304907	BDL	BDL	0.272143
Midwest US	2.53	0.0538089	0.03488	BDL	BDL	1.22912
Midwest US	6.23	0.128485	0.0940204	199.904	27.7581	1.3847
Midwest US	9.07	0.131044	0.106997	232.979	15.519	1.55089
Midwest US	5.1	0.118119	0.0621536	175.43	24.9229	1.47837
Midwest US	6.29	0.155097	0.104513	303.279	35.0716	1.4012
Midwest US	9.34	0.144366	0.0521609	316.868	40.2868	0.378866
Midwest US	7.32	0.222075	0.124008	139.552	38.9593	1.24349
Midwest US	17.67	0.395976	0.26711	165.14	50.8183	4.26024
Midwest US	10.72	0.262534	0.18655	257.27	13.3918	3.5885
Midwest US	8.44	0.163275	0.100904	147.198	23.7607	1.27803
Midwest US	14.29	0.290665	0.148152	47.8879	0.0259054	1.8541
Midwest US	8.26	0.217006	0.166849	69.2597	1.94931	3.25403
Midwest US	7.36	0.163164	0.109022	103.552	0.134933	1.53154
Midwest US	9.05	0.144259	0.0873732	126.995	25.8436	0.997628
Midwest US	6.36	0.0608818	0.0394225	164.709	14.7916	0.978672
Midwest US	10.93	0.159013	0.124902	126.319	29.656	1.23618
Midwest US	11.08	0.238256	0.100959	236.45	2.20214	1.07445
Midwest US	7.13	0.121501	0.0463032	38.6384	2.87239	0.614726
Midwest US	8.15	0.175133	0.112307	199.645	15.4887	0.768281
Midwest US	9.2	0.180757	0.106163	125.303	18.9472	0.833128
Midwest US	12.22	0.233142	0.155925	307.324	31.023	1.11293
Midwest US	16.7	0.27044	0.156792	314.216	49.3516	1.39998
Midwest US	13.75	0.224824	0.196889	278.493	3.53638	1.39415
Midwest US	9.97	0.289701	0.351746	380.062	BDL	12.1309
Midwest US	11.87	0.235306	0.202452	248.11	40.9161	2.26143
Midwest US	14.55	0.386137	0.418673	356.223	BDL	10.5771
Midwest US	16.89	0.229549	0.264402	400.269	34.6224	2.40598
Midwest US	9.16	0.138311	0.096394	197.302	1.94462	0.378866
Midwest US	14.26	0.279919	0.236104	224.804	4.43431	2.57634
Midwest US	7.93	0.14095	0.114672	154.364	3.74057	1.52378
Midwest US	14.24	0.224007	0.180836	363.304	29.0585	1.44948
Midwest US	9.89	0.162844	0.12019	173.863	5.32203	1.52127
Midwest US	8.28	0.157769	0.122744	325.205	25.9914	1.39585
Midwest US	7.91	0.21393	0.143	409.17	13.2989	3.19332
Midwest US	8.38	0.12418	0.0732054	5.4107	13.227	2.45814
Midwest US	11.03	0.15015	0.100638	127.228	4.9854	4.69721
Midwest US	9.97	0.139943	0.105888	55.4141	4.97474	3.6318
Midwest US	12.22	0.234955	0.121809	193.483	33.5053	3.55052
Midwest US	10.3	0.132599	0.0653253	20.502	20.8915	4.75222
Midwest US	12	0.198052	0.116395	273.453	13.2446	5.50215
Midwest US	10.75	0.223619	0.174719	111.699	23.8732	4.5871
Midwest US	11.5	0.136673	0.0867808	234.704	39.8618	3.09492
Midwest US	7.64	0.079476	0.0662801	75.374	29.0592	1.03054
Midwest US	13.2	0.124236	0.134341	219.215	40.0618	5.23076
Midwest US	10	0.286043	0.12332	417.213	18.4089	4.4304
Midwest US	19	0.499003	0.127519	797.925	62.5867	7.45335
Midwest US	14.4	0.161312	0.128682	204.368	35.6655	3.14099
Midwest US	5.72	0.133568	0.0684536	122.602	16.8925	2.21186
Midwest US	7.11	0.144218	0.0949861	149.332	18.3434	2.6807
Midwest US	9.54	0.194249	0.116891	539.47	42.5309	2.85617
Midwest US	10.59	0.214478	0.13524	367.607	34.8842	3.50241
Midwest US	6.5	0.134633	0.072783	314.256	20.478	1.04789
Midwest US	12.4	0.174429	0.073605	149.9	3.29849	0.511294
Midwest US	8.7	0.131563	0.0465721	319.755	30.7232	0.354423
Midwest US	11.42	0.233477	0.0998823	118.03	0.310106	2.12158
Midwest US	7.6	0.116588	0.063035	70.7611	2.87338	0.878147
Midwest US	16.57	0.24432	0.110134	501.543	40.9547	2.06319
Midwest US	13.12	0.180009	0.0974177	348.79	31.6195	1.6677
Midwest US	15.88	0.262441	0.147695	425.772	86.578	1.99164
Midwest US	11.04	0.13823	0.0754226	229.88	49.2716	0.449319
Midwest US	18.21	0.296965	0.0983542	194.217	34.1793	0.740567
Midwest US	17	0.235602	0.0918158	20.0456	27.0143	0.698249
Midwest US	9.48	0.179737	0.0719471	110.463	41.628	0.391087
Midwest US	12.53	0.235277	0.0916211	72.5195	7.17315	1.21177
Midwest US	18.4	0.231537	0.124645	123.726	28.0324	0.757732
Midwest US	15.39	0.177775	0.029498	133.2	43.405	1.31698
Midwest US	18.11	0.18843	0.0339817	170.545	66.872	0.733289
Midwest US	19.09	0.258693	0.239413	496.797	85.796	2.94068
Midwest US	14.02	0.228602	0.161061	611.997	50.8648	1.47307
Midwest US	14.47	0.0533681	0.162485	220.694	55.8419	1.42389
Midwest US	8.71	0.129489	0.0730552	97.7424	14.9218	0.820411
Midwest US	11.96	0.135281	0.116835	63.1568	13.719	2.11117
Midwest US	11.67	0.140411	0.114174	240.936	22.2164	1.47212
Midwest US	6.91	0.101916	0.0636379	73.7765	16.5223	1.05898
Midwest US	6.97	0.112928	0.0683605	136.232	24.8802	2.07536
Midwest US	17.41	0.249208	0.163101	433.341	36.8223	2.90727
Midwest US	12.12	0.0930258	0.0229761	185.096	6.79234	0.4958
Midwest US	9.75	0.161815	0.0886032	306.593	27.7677	2.4079
Midwest US	11.14	0.147056	0.0735108	151.62	24.7802	1.28252
Midwest US	11.5	0.0418675	0.021695	BDL	BDL	0.975382
Midwest US	11.85	0.0434283	0.0225037	314.213	33.1805	0.485607
Midwest US	11.6	0.11674	0.0224155	216.393	32.4418	1.16665
Midwest US	8.79	0.0327785	0.0169852	34.328	8.13259	4.28703
Midwest US	6.76	0.0801229	0.0366294	325.444	16.9051	1.25098
Midwest US	19.54	0.347579	0.310338	446.164	54.4132	5.37109
Midwest US	15.24	0.154211	0.0739186	103.827	41.662	1.74806
Midwest US	10.6	0.0389851	0.0650182	154.541	6.34736	0.435924
Midwest US	13.77	0.151808	0.075619	252.479	27.7118	3.78808
Midwest US	11.6	0.103406	0.0498495	530.12	BDL	4.23083
Midwest US	6.7	0.179714	0.0289538	178.877	13.3588	1.85811
Midwest US	17	0.410374	0.0323579	46.9107	25.577	4.20635
Midwest US	12.365	0.0454146	0.023533	45.1317	12.6384	1.14803
Midwest US	9.73	0.140111	0.0419308	197.157	23.2071	1.37956
Midwest US	14.2	0.13904	0.0273216	557.277	77.2704	0.589572
Midwest US	11.26	0.201084	0.0671207	197.74	40.0148	1.69922
Midwest US	17.09	0.180113	0.0323579	243.535	14.1757	2.36511
Midwest US	8.46	0.0924965	0.015983	322.037	27.0373	0.344896
Midwest US	8.7	0.102398	0.0398658	147.951	26.4402	1.93078
Midwest US	5.682	0.0931272	0.0387192	190.691	21.7486	1.09216
Midwest US	10.36	0.180014	0.0748506	125.355	15.6164	1.3826
Midwest US	10.24	0.146763	0.0193021	185.14	29.0555	0.416519
Midwest US	9.3	0.134963	0.0717143	75.6841	BDL	1.94533
Midwest US	6.28	0.0906121	0.0405793	42.823	18.0894	0.775287
Midwest US	15.39	0.163312	0.0627016	179.411	BDL	2.13013
Midwest US	20.05	0.326245	0.187533	228.802	8.37564	3.33351
Midwest US	11.79	0.167227	0.0651586	128.601	25.0896	1.4495
Midwest US	9.24	0.0768443	0.0356094	116.264	41.9227	0.378866
Midwest US	15.06	0.208044	0.0712406	46.9091	0.398616	2.16597
Midwest US	12.83	0.201393	0.0691271	BDL	BDL	1.24322
Midwest US	11.2	0.199261	0.0766714	62.5578	32.189	1.48541
Midwest US	7.72	0.112951	0.0550973	76.7068	9.52339	1.18177
Midwest US	8.48	0.0313849	0.0371491	152.286	53.3728	0.811187
Midwest US	11.61	0.0429542	0.0536717	100.428	35.6023	2.31853
Midwest US	10.93	0.204056	0.0678565	92.7595	6.84717	1.28584
Midwest US	9.97	0.122167	0.0186899	18.8058	3.89152	0.880551
Midwest US	7.3	0.145925	0.0567181	204.432	37.5462	1.41407
Midwest US	9.85	0.147364	0.0396007	91.4428	BDL	0.403309
Midwest US	12.94	0.168805	0.0244121	160.168	33.4519	1.17986
Midwest US	16.28	0.162085	0.0313416	100.098	4.34395	0.676319
Midwest US	13.27	0.178905	0.0930738	114.6	27.1256	0.537551
Midwest US	10.16	0.148552	0.0760636	137.44	28.649	0.41553
Midwest US	17.15	0.223245	0.105392	222.254	64.3509	3.50436
Midwest US	13.23	0.138335	0.0801581	55.7341	37.3057	0.537551
Midwest US	12.14	0.0443399	0.130443	28.2372	5.42683	0.4958
Midwest US	12.51	0.0465229	0.0241073	119.91	BDL	0.52021
Midwest US	12.16	0.0443399	0.0634245	2.02667	2.87274	0.4958
Midwest US	10.01	0.098406	0.0673858	102.453	16.6819	1.36872
Midwest US	9.92	0.102477	0.0186899	198.72	BDL	1.35703
Midwest US	11.9	0.110931	0.0556467	100.409	5.2895	1.31582
Midwest US	14.09	0.211369	0.100938	202.067	36.684	2.03883
Midwest US	9.32	0.0939541	0.0396647	337.133	38.0467	1.45076
Midwest US	12.81	0.183535	0.0738365	327.973	31.0091	2.33723
Midwest US	17.95	0.179086	0.0339743	399.896	41.9377	2.6207
Midwest US	13.59	0.0496446	0.07499	224.643	34.8417	0.558307
Midwest US	20.39	0.150629	0.0792819	BDL	77.6336	2.37413
Midwest US	15.7	0.149843	0.0627905	655.213	77.2942	2.87575
Midwest US	11.87	0.0434267	0.0225029	189.325	23.5477	2.40099
Midwest US	10.4	0.106807	0.0498328	220.544	36.3893	3.244
Midwest US	20.13	0.358892	0.222942	208.868	61.1675	3.54057
Midwest US	17	0.136478	0.0706362	175.72	53.9193	5.51474
Midwest US	15.8	0.0581738	0.101593	88.4335	20.7125	3.99887
Midwest US	15.9	0.057895	0.0300001	277.614	56.173	4.37888
Midwest US	14.4	0.0542767	0.0590844	101.893	25.728	5.70112
Midwest US	13.7	0.27168	0.0845222	238.301	30.1317	4.9277
Midwest US	10.1	0.25636	0.0192563	143.878	18.6385	1.94206
Midwest US	15.08	0.0558275	0.066836	301.6	38.3837	1.7116
Midwest US	9.15	0.133151	0.0446732	230.528	33.262	3.85032
Midwest US	11.7	0.155581	0.0224154	349.702	58.7476	0.484716
Midwest US	17.11	0.178457	0.0419844	BDL	BDL	3.73417
Midwest US	15.65	0.219784	0.029498	320.624	13.4585	0.644717
Midwest US	8.9	0.0327893	0.0169908	113.488	2.83614	0.364534
Midwest US	10.97	0.109371	0.047126	160.486	7.98468	BDL
Midwest US	9.97	0.144262	0.055719	202.407	19.8581	0.407248
Midwest US	13.16	0.158732	0.0249109	329.272	28.9346	3.82194
Midwest US	8	0.130182	0.0378965	34.1354	7.38606	BDL
Midwest US	16.9	0.235133	0.0829809	164.472	47.3819	2.85158
Midwest US	18.3	0.229779	0.097556	190.349	36.7926	1.82056
Midwest US	9.2	0.119134	0.0629946	271.966	21.5193	1.35555
Midwest US	13.3	0.228079	0.0714181	32.4551	0.0771577	3.61607
Midwest US	15.02	0.203231	0.0624282	8.54359	0.26285	1.2975
Midwest US	10.77	0.157607	0.0531297	35.8205	15.3777	1.02475
Midwest US	9.85	0.111406	0.0186899	112.702	4.87847	0.409396
Midwest US	7.81	0.0290299	0.0150428	156.385	BDL	1.78234
Midwest US	12.3	0.133743	0.0839609	246.944	39.1048	1.44233
Midwest US	12.8	0.240524	0.093932	217.881	29.3279	1.33833
Midwest US	11.45	0.129141	0.0547551	34.629	11.142	0.472358
Midwest US	9.48	0.134173	0.0593213	115.601	4.60606	0.387815
Midwest US	9.56	0.145107	0.0511897	107.993	5.26636	0.784914
Midwest US	13.4	0.211385	0.0660024	155.286	38.0665	0.542877
Midwest US	18.1	0.159926	0.0339817	182.774	6.28364	0.733149
Midwest US	17.5	0.180808	0.032849	171.399	26.2657	0.709337
Midwest US	9.95	0.148798	0.104863	59.5328	29.3106	1.2627
Midwest US	12.7	0.184889	0.104017	199.399	BDL	2.07938
Midwest US	15.4	0.219374	0.114744	540.174	57.7845	1.70863
Midwest US	15.1	0.150991	0.104391	96.2628	5.79273	0.622877
Midwest US	21.7	0.0800521	0.0916226	306.335	42.3808	0.877082
Midwest US	11.5	0.0415686	0.0444737	76.6667	12.4275	1.27937
Midwest US	9.2	0.0338823	0.067535	54.4248	3.40552	BDL
Midwest US	11.03	0.0403685	0.0209182	142.412	5.90123	BDL
West Midlands	5.75	0.106016	0.0117178	31.1504	7.96879	0.416633
West Midlands	8.27778	0.247944	0.0171867	86.7767	3.17813	1.21293
West Midlands	7.5	0.187097	0.0226217	100.021	4.2932	0.717314
West Midlands	9.33333	0.224406	0.0285795	125.398	13.9976	0.807602
West Midlands	6.41667	0.090138	0.00883275	107.521	23.8324	0.486884
West Midlands	6	0.0608014	0.00164636	63.2092	1.0846	1.63194
West Midlands	6.66667	0.286421	0.0496265	76.5315	6.96668	0.914601
West Midlands	7.13889	0.0548291	0.0229867	63.0544	14.5393	1.86576
West Midlands	3.02778	0.0537696	0.018644	31.4189	6.762	0.0376448
West Midlands	9.08333	0.201294	0.0607607	153.126	19.068	1.12902
West Midlands	5.58333	0.103441	0.00471137	32.5389	4.09773	0.276868
West Midlands	3.55556	0.0679717	0.00917965	12.1644	0.427449	0.314379
West Midlands	5.47222	0.154427	0.0150126	54.7059	18.0662	0.0563259
West Midlands	5.91667	0.117201	0.00582713	91.5811	3.11353	0.557456
West Midlands	2.44444	0.0249833	0.00104064	34.8026	3.90067	0.200394
West Midlands	5.44444	0.120582	0.0354425	59.1831	21.491	0.810105
West Midlands	16.9167	0.289442	0.121807	399.459	69.0175	2.47877
West Midlands	7.13889	0.229211	0.0393404	45.6105	4.3876	0.541684
West Midlands	5.08333	0.0963337	0.006381	90.217	9.30614	0.693403
West Midlands	5.27778	BDL	0.0107319	116.323	19.3026	0.510136
West Midlands	6.41667	0.14832	0.0251826	45.7403	13.7027	0.823952
Chile	16.4302	0.19931	0.0240697	124.484	46.8286	0.693037
Chile	13.542	0.236638	0.0326219	65.0244	5.30116	0.172923
Chile	12.0955	0.27285	0.0265114	105.977	20.0976	0.410326
Chile	14.1586	0.33628	0.135321	159.682	37.7502	0.390055
Chile	7.69587	0.08968	0.0213941	27.8072	2.18978	0.218843
Chile	15.2202	0.203514	0.0214318	84.5295	15.8795	0.312557
Chile	10.5378	0.217644	0.0164257	71.2662	9.66158	0.194777
Chile	12.0955	0.148605	0.0890266	113.811	40.2627	0.20841
Chile	14.1215	0.222465	0.141832	55.3991	34.0557	0.240215
Chile	11.363	0.140488	0.0597776	50.7302	28.1875	0.153753
Chile	15.7765	0.4091	0.154225	139.666	19.2353	0.323981
Chile	14.6592	0.250839	0.0187358	91.407	39.2645	0.270957
Chile	20.2874	0.405546	0.182356	132.698	22.2796	0.34956
Chile	22.8141	0.292352	0.262082	53.9416	35.9533	2.09109
Chile	29.9815	0.445768	0.0799158	252.662	76.506	5.33156
Chile	17.8535	BDL	0.171014	164.129	72.4978	0.854093
Chile	14.5897	0.141547	0.155503	78.6156	54.3996	2.19027
Chile	12.8326	0.230586	0.0666445	49.5468	20.7535	1.03976
Chile	28.1317	0.314981	0.00398216	189.28	62.0699	3.81163
Chile	16.8707	0.150266	0.00712175	80.566	11.4406	1.65753
Chile	28.7251	0.488685	0.154253	223.511	13.062	4.19391
Chile	13.5049	0.243073	0.109989	69.1316	9.15619	0.22137
Chile	30.3153	0.667462	0.121624	232.709	40.7255	3.22854
Chile	33.44	0.547041	0.142908	142.654	17.9726	0.62299
Chile	33.8526	0.445209	0.16149	243.589	55.8696	1.69319
Chile	26.9541	0.324687	0.126698	214.571	41.3101	BDL
Chile	30.6908	0.393411	0.277745	89.843	20.7438	0.691466
Chile	39.2026	0.499041	0.0924276	321.791	123.439	8.21361
Chile	42.9346	0.479425	0.341568	365.077	142.534	3.78073
Chile	17.5707	0.476218	0.19985	110.313	61.6467	2.03981
Chile	67.2856	1.46068	0.150624	468.283	75.8296	7.60095
Chile	64.7937	0.582479	0.107196	141.099	36.2842	4.84394
Chile	71.1497	0.90931	0.388963	626.363	140.481	4.4188
Chile	63.7738	0.92208	0.182418	204.704	55.318	3.3563
Chile	45.2017	0.461883	0.053958	405.281	67.4542	1.99342
Chile	56.3375	1.60033	0.208126	51.9609	45.8758	3.39089
Chile	30.9921	0.202775	0.140373	25.8012	2.46884	1.31256
Chile	71.72	1.90259	0.274856	470.789	113.63	3.8856
Chile	31.6365	0.381092	0.100258	268.886	26.7437	0.725828
Chile	16.9587	0.449882	0.070116	94.8919	44.592	1.66436
Chile	32.3505	0.667447	0.0740711	196.805	72.1608	4.19715
Chile	58.9801	1.30633	0.227199	575.708	144.303	7.07348
Chile	35.9434	0.758514	0.241906	410.044	103.321	3.5685
Chile	37.7098	0.637363	0.020854	312.455	60.6213	2.59255
Chile	47.1025	0.796401	0.163045	475.068	46.1931	2.20016
Chile	24.5063	0.382907	0.114766	98.5311	7.06064	0.664585
Chile	29.3278	0.49368	0.174467	154.356	49.4639	3.7961
Chile	30.904	0.505377	0.135717	266.389	84.4199	4.46226
Chile	65.0487	0.884077	0.953843	235.885	91.7107	3.25192
Chile	36.8289	0.434882	0.511125	212.021	37.1055	4.65312
Chile	14.9574	0.204398	0.0120853	103.504	5.9331	1.0308
Chile	29.6425	0.37806	0.167416	270.929	58.1856	0.387714
Chile	82.9301	1.58764	0.163031	452.776	233.621	17.5434
Chile	37.529	0.748245	0.100849	164.452	23.2182	0.310273
Chile	107.31	2.16472	0.338989	846.154	40.6068	0.885116
Chile	20.6554	0.491395	0.0638531	194.704	29.3372	0.415757
Chile	35.9891	0.79443	0.300571	82.1996	102.908	0.504646
Chile	127.077	3.00174	0.189427	552.21	169.107	16.5266
Chile	21.2189	0.449667	0.11962	126.123	12.3798	3.63944
Chile	17.0394	0.405854	0.0685597	161.895	18.3728	2.42576
Chile	79.1933	0.962915	0.213227	608.123	23.5834	12.3893
Chile	32.3652	0.754624	0.0296078	170.236	26.876	5.0035
Chile	23.6824	0.631682	0.128754	221.141	78.9444	4.95932
Chile	31.9611	0.88791	BDL	177.028	171.68	5.7356
Chile	26.4951	0.558862	0.171785	196.969	127.886	3.23033
Chile	64.3486	1.21252	0.394198	459.1	335.543	9.1129
Chile	10.9782	0.246053	0.0761897	140.521	26.6363	1.88236
Chile	39.5967	1.08832	0.25161	269.583	39.4628	0.153447
Chile	48.5304	0.458799	0.00810426	176.145	19.3163	4.8152
Chile	14.4228	0.254015	0.0626976	275.663	50.7348	0.546731
Chile	8.29393	0.106419	0.0474796	202.901	42.8142	0.220752
Chile	9.66157	0.109726	0.0531689	316.811	61.8735	0.427812
Chile	12.42	0.156505	0.0322997	311.87	54.1157	1.61791
Chile	10.7881	0.1174	0.0315352	44.9765	18.6091	0.362167
Chile	17.7283	0.210915	0.0627415	75.6998	7.92834	3.4692
Chile	6.12425	0.0875744	0.0446728	40.6456	11.5814	0.719676
Chile	19.351	0.238846	0.0658684	164.478	53.9915	4.44546
Chile	11.3908	0.0886179	0.0235859	93.2458	29.6729	1.37486
Chile	11.1683	0.110734	0.00359832	130.142	41.4505	1.15831
Chile	12.2114	0.140067	0.0274305	134.07	8.77715	0.496968
Chile	8.32638	0.119366	0.0233695	104.371	5.65828	0.593315
Chile	10.9272	0.132766	0.0241336	106.241	15.0418	0.781863
Chile	12.624	0.12321	0.0396705	77.2592	2.41966	2.42885
Chile	5.4752	0.036289	0.0112402	BDL	BDL	0.351679
Chile	6.11034	0.044911	0.0382193	BDL	BDL	0.464438
Atlanta	17	0.345905	2.99699	459.076	38.296	0.797091
Atlanta	18	0.561123	2.73405	470.445	37.8222	0.795737
Atlanta	23	0.525839	0.465979	606.502	46.1088	1.95081
Atlanta	30	0.685877	0.593085	917.197	48.0153	0.70857
Atlanta	16	0.506252	2.55767	530.161	45.2277	0.832172
Atlanta	22	0.577551	0.0395206	684.366	72.8351	1.30275
Atlanta	20	0.262088	0.310294	346.457	23.2008	1.41272
Atlanta	21	0.850179	3.9423	516.407	32.4941	1.11926
Atlanta	19	0.188107	0.35413	410.317	34.6055	0.480566
Atlanta	17	0.1998	4.94886	402.845	23.9882	1.11797
Atlanta	6	0.197935	0.117111	82.6787	6.93277	0.821187
Atlanta	13	0.105794	0.616764	397.529	11.6681	0.907312
Atlanta	8	0.0554633	0.245288	157.438	6.32065	0.404179
Atlanta	20	0.651646	1.05781	573.096	30.6533	0.619989
Atlanta	22	0.999787	1.4852	717.375	38.3479	1.40572
Atlanta	10	0.783154	0.716062	292.679	11.1511	0.640993
Atlanta	11	0.586283	1.37041	148.505	2.48009	1.00539
Atlanta	16	0.705158	0.289512	272.896	24.1913	0.822797
Atlanta	8	0.0971621	0.137581	247.171	14.1633	0.345609
Atlanta	11.5	0.191002	1.39633	292.677	18.4453	0.779255
India	248	2.24107	1.96458	5150.87	1117.73	22.7494
India	194	2.88225	2.35979	3683.98	1013.6	7.74582
India	229	1.42191	0.543562	2133.28	404.484	14.8375
India	221	3.21697	0.545656	3414.87	1012.5	29.4334
India	304	1.25697	0.441858	2444.68	1152.24	24.3988
India	248	BDL	3.0086	1414.06	799.623	15.2141
India	404	1.52967	2.39257	954.983	1080.89	64.8594
India	258	1.07946	0.118978	903.556	672.378	38.0789
India	275.2	0.369797	0.900975	120.623	160.182	8.73214
India	80.17	0.538052	0.197962	909.081	70.2547	6.84293
India	161.7	0.545347	0.184715	808.613	169.479	14.4707
India	226.66	0.513405	0.69315	1280.68	202.735	14.7348
India	111.2	0.556967	0.484324	1737.72	172.208	13.383
India	128.8	0.268083	0.492399	713.843	46.3979	6.8612
India	201.93	0.709746	0.403386	2091.62	779.601	29.1467
India	560.58	1.13119	3.20391	2867.92	1158.21	32.8601
India	234.49	1.01989	2.5172	3919.64	352.782	41.029
India	95.69	0.58203	0.122812	854.641	207.521	12.8647

## Sheet: Figure S1
Time (h)	Absolute fluorescence of H2O2+DCFH (%)	Absolute fluorescence of DCFH-DA	Standard Deviation in Absolute fluorescence of H2O2+DCFH	Standard Deviation in Absolute Fluorescence of DCFH-DA
0	97.281	19.217	7.3	5
1	193.496	19.291	9.1	4
3	212.579	19.226	20.2	13
4	276.078	19.414	11.3	16
5	358.336	26.92	15.2	5
6	318.761	29.18	20	8.3
8	442.379	30.219	16	9.9
12	450.219	29.274	23.29	13.4
25	449.394	28.691	34.6	12.4
48	460.791	90.257	24.8	17.1
72	444.554	131.818	25	18.3

## Sheet: Figure S2
SAMPLE ID	PM2.5 Mass Concentration (µg/mL)	OPC (%)	Standard Deviation of OPC (%)
IND 2018/9/18 2018/9/21	5	15.9107	2.7
IND 2018/9/18 2018/9/21	10	17.9719	1.5
IND 2018/9/18 2018/9/21	20	53.1537	3.5
IND 2018/9/18 2018/9/21	30	85.5	4.5
IND 2018/9/18 2018/9/21	50	154.402	7.7
IND 2018/9/18 2018/9/21	100	220.069	10.6
IND 2018/9/18 2018/9/21	200	427.228	10.65
IND 2018/9/18 2018/9/21	300	507.973	15.7
BND 2018/8/14 2018/8/17	5	30.2918	2.5
BND 2018/8/14 2018/8/17	10	35.3831	2.5
BND 2018/8/14 2018/8/17	20	78.6238	3.5
BND 2018/8/14 2018/8/17	30	256.303	1.5
BND 2018/8/14 2018/8/17	50	260.181	12.5
BND 2018/8/14 2018/8/17	100	557.865	12.5
BND 2018/8/14 2018/8/17	200	694.297	10.5
BND 2018/8/14 2018/8/17	300	926.464	20.35
BND 2018/11/20 2018/11/23	5	50.2178	5.5
BND 2018/11/20 2018/11/23	10	70.621	5.5
BND 2018/11/20 2018/11/23	20	94.8556	2.5
BND 2018/11/20 2018/11/23	30	106.259	4.5
BND 2018/11/20 2018/11/23	50	214.565	3.5
BND 2018/11/20 2018/11/23	100	326.639	5.5
BND 2018/11/20 2018/11/23	200	388.311	10.5
BND 2018/11/20 2018/11/23	300	492.119	11.5
CHI 2019/5/14 2019/5/17	5	40.2991	2.5
CHI 2019/5/14 2019/5/17	10	45.7991	5.5
CHI 2019/5/14 2019/5/17	20	89.8481	4.5
CHI 2019/5/14 2019/5/17	30	149.432	6.5
CHI 2019/5/14 2019/5/17	50	150.683	6.5
CHI 2019/5/14 2019/5/17	100	333.378	10.5
CHI 2019/5/14 2019/5/17	200	377.524	11.5
CHI 2019/5/14 2019/5/17	300	491.733	12.35
CHI 2018/8/14 2018/8/17	5	19.219	2.5
CHI 2018/8/14 2018/8/17	10	20.4458	1.5
CHI 2018/8/14 2018/8/17	20	38.2611	3.5
CHI 2018/8/14 2018/8/17	30	88.2065	3.7
CHI 2018/8/14 2018/8/17	50	154.152	5.8
CHI 2018/8/14 2018/8/17	100	309.7	6.2
CHI 2018/8/14 2018/8/17	200	594.334	10.92
CHI 2018/8/14 2018/8/17	300	616.689	15.32
CMP 2018/8/14 2018/8/17	5	100.729	5.9
CMP 2018/8/14 2018/8/17	10	159.397	6.1
CMP 2018/8/14 2018/8/17	20	313.379	10.24
CMP 2018/8/14 2018/8/17	30	346.512	11.59
CMP 2018/8/14 2018/8/17	50	454.604	20.78
CMP 2018/8/14 2018/8/17	100	550.235	22.91
CMP 2018/8/14 2018/8/17	200	621.333	22.57
CMP 2018/8/14 2018/8/17	300	639.349	25.95
STL 2018/6/5 2018/6/8	5	10.2962	2.785
STL 2018/6/5 2018/6/8	10	10.6986	1.4
STL 2018/6/5 2018/6/8	20	14.4938	1.3
STL 2018/6/5 2018/6/8	30	85.4719	5.67
STL 2018/6/5 2018/6/8	50	74.7088	5.41
STL 2018/6/5 2018/6/8	100	181.931	10.22
STL 2018/6/5 2018/6/8	200	320.544	20.35
STL 2018/6/5 2018/6/8	300	455.042	22.63
IND 2018/7/3 2018/7/6	5	60.7292	3.77
IND 2018/7/3 2018/7/6	10	65.4314	4.31
IND 2018/7/3 2018/7/6	20	81.3952	4.44
IND 2018/7/3 2018/7/6	30	137	5.99
IND 2018/7/3 2018/7/6	50	309.672	10.64
IND 2018/7/3 2018/7/6	100	429.068	21.78
IND 2018/7/3 2018/7/6	200	515.553	22.98
IND 2018/7/3 2018/7/6	300	557.767	25.71

## Sheet: Figure S3
SAMPLE ID	PM2.5 Mass concentration (in µg/mL)	Cell Viability (%)	Standard Deviation of Cell Viability (%)
IND 2018/9/18 2018/9/21	5	99.9942	1.21
IND 2018/9/18 2018/9/21	10	98.838	1.37
IND 2018/9/18 2018/9/21	20	98.0345	2.71
IND 2018/9/18 2018/9/21	30	78.3772	2.25
IND 2018/9/18 2018/9/21	50	73.4727	3.16
IND 2018/9/18 2018/9/21	75	82.5624	2.18
IND 2018/9/18 2018/9/21	100	77.9967	3.76
IND 2018/9/18 2018/9/21	200	64.3981	5.71
IND 2018/9/18 2018/9/21	300	44.787	5.22
BND 2018/8/14 2018/8/17	5	99.998	2.56
BND 2018/8/14 2018/8/17	10	98.2059	1.78
BND 2018/8/14 2018/8/17	20	97.7651	2.65
BND 2018/8/14 2018/8/17	30	87.9509	2.53
BND 2018/8/14 2018/8/17	50	83.5314	3.22
BND 2018/8/14 2018/8/17	75	80.2168	3.83
BND 2018/8/14 2018/8/17	100	75.8554	4.76
BND 2018/8/14 2018/8/17	200	64.374	2.67
BND 2018/8/14 2018/8/17	300	50.7665	2.67
BND 2018/11/20 2018/11/23	5	99.94	2.39
BND 2018/11/20 2018/11/23	10	98.7326	1.365
BND 2018/11/20 2018/11/23	20	98.7142	3.26
BND 2018/11/20 2018/11/23	30	89.4515	3.25
BND 2018/11/20 2018/11/23	50	87.1151	3.91
BND 2018/11/20 2018/11/23	75	85.7187	2.95
BND 2018/11/20 2018/11/23	100	83.1334	1.99
BND 2018/11/20 2018/11/23	200	80.2959	0.97
BND 2018/11/20 2018/11/23	300	77.1437	2.75
CHI 2019/5/14 2019/5/17	5	98.2153	3.76
CHI 2019/5/14 2019/5/17	10	96.1391	1.52
CHI 2019/5/14 2019/5/17	20	95.8601	3.77
CHI 2019/5/14 2019/5/17	30	79.5015	3.25
CHI 2019/5/14 2019/5/17	50	74.0883	3.43
CHI 2019/5/14 2019/5/17	75	69.3119	3.335
CHI 2019/5/14 2019/5/17	100	53.0882	4.769
CHI 2019/5/14 2019/5/17	200	41.3951	5.785
CHI 2019/5/14 2019/5/17	300	38.4497	1.975
CHI 2018/8/14 2018/8/17	5	99.6602	2.91
CHI 2018/8/14 2018/8/17	10	97.6783	2.18
CHI 2018/8/14 2018/8/17	20	97.121	2.61
CHI 2018/8/14 2018/8/17	30	81.5723	4.73
CHI 2018/8/14 2018/8/17	50	79.7974	4.95
CHI 2018/8/14 2018/8/17	75	77.6368	1.09
CHI 2018/8/14 2018/8/17	100	75.325	5.721
CHI 2018/8/14 2018/8/17	200	66.9182	1.932
CHI 2018/8/14 2018/8/17	300	49.432	2.45
CMP 2018/8/14 2018/8/17	5	98.7641	2.95
CMP 2018/8/14 2018/8/17	10	99.9249	2.01
CMP 2018/8/14 2018/8/17	20	98.5543	1.98
CMP 2018/8/14 2018/8/17	30	82.4707	4.32
CMP 2018/8/14 2018/8/17	50	77.6373	3.28
CMP 2018/8/14 2018/8/17	75	75.0691	1.83
CMP 2018/8/14 2018/8/17	100	71.4342	1.29
CMP 2018/8/14 2018/8/17	200	56.8945	2.73
CMP 2018/8/14 2018/8/17	300	41.8807	2.88
STL 2018/6/5 2018/6/8	5	99.9651	2.79105
STL 2018/6/5 2018/6/8	10	98.3573	1.91
STL 2018/6/5 2018/6/8	20	97.1185	1.11
STL 2018/6/5 2018/6/8	30	83.0106	1.11
STL 2018/6/5 2018/6/8	50	89.5589	2.03
STL 2018/6/5 2018/6/8	75	79.5583	1.59
STL 2018/6/5 2018/6/8	100	77.5504	1.98
STL 2018/6/5 2018/6/8	200	75.2963	4.02
STL 2018/6/5 2018/6/8	300	70.4191	6.762
IND 2018/7/3 2018/7/6	5	98.2392	1.94
IND 2018/7/3 2018/7/6	10	99.5404	0.97
IND 2018/7/3 2018/7/6	20	98.542	2.19
IND 2018/7/3 2018/7/6	30	83.3481	4.01
IND 2018/7/3 2018/7/6	50	79.0009	4.32
IND 2018/7/3 2018/7/6	75	78.1273	5.34
IND 2018/7/3 2018/7/6	100	77.1446	5.11
IND 2018/7/3 2018/7/6	200	68.4638	1.58
IND 2018/7/3 2018/7/6	300	65.8432	5.991

## Sheet: Figure S4
a)	9,10-Phenanthrenequinone (PQN)(µM)	DTT Activity (µM/min)	Standard Deviation of DTT Activity
	0	0.47	0.08
	0.07	0.7	0.02
	0.14	1.4	0.06
	0.21	1.78	0.08
	0.28	2.2	0.14
	0.35	2.61	0.17
b)	Cu (µM)	GSH Activity (µM/min)	Standard Deviation of GSH Activity
	0.2	0.78	0.16
	0.4	0.87	0.13
	0.6	0.98	0.09
	0.8	1.12	0.36
	1	1.16	0.57
c)	Fe (µM)	OH Activity (nM/min)	Standard Deviation of OH Activity
	0	2.41	0.251706
	0.1	2.71	0.31
	0.2	2.99	0.21
	0.5	3.84	0.32
	1	5.168	0.45
	1.5	7.23	0.28
	2	8.68	0.31

## Sheet: Figure S5
Site	SEASON	OPDTTm		Site	SEASON	OPGSHm		Site	SEASON	OPCm		Site	SEASON	OPOHm		Site	SEASON	CDm
Midwest US	Summer	0.205212		Midwest US	Summer	0.0365847		Midwest US	Summer	0.261513		Midwest US	Summer	0.239093		Midwest US	Summer	0.344446
Midwest US	Summer	0.205528		Midwest US	Summer	0.0342686		Midwest US	Summer	0.41185		Midwest US	Summer	0.308059		Midwest US	Summer	0.780251		NaN refers to the data which was Below detection limit and hence omitted during the normalization procedure
Midwest US	Summer	0.159711		Midwest US	Summer	0.0502734		Midwest US	Summer	0.621694		Midwest US	Summer	0.556097		Midwest US	Summer	0.555151
Midwest US	Summer	0.194697		Midwest US	Summer	0.0382432		Midwest US	Summer	0.151279		Midwest US	Summer	0.341962		Midwest US	Summer	0.230302
Midwest US	Summer	0.156967		Midwest US	Summer	0.0372065		Midwest US	Summer	0.205939		Midwest US	Summer	0.751721		Midwest US	Summer	0.335567
Midwest US	Summer	0.110929		Midwest US	Summer	0.0429605		Midwest US	Summer	0.226756		Midwest US	Summer	0.350255		Midwest US	Summer	0.560053
Midwest US	Summer	0.334552		Midwest US	Summer	0.0715269		Midwest US	Summer	0.623542		Midwest US	Summer	0.263006		Midwest US	Summer	0.493591
Midwest US	Summer	0.392177		Midwest US	Summer	0.0319905		Midwest US	Summer	0.0786199		Midwest US	Summer	0.228949		Midwest US	Summer	0.203777
Midwest US	Summer	0.258032		Midwest US	Summer	0.0315133		Midwest US	Summer	0.228736		Midwest US	Summer	0.119487		Midwest US	Summer	0.319743
Midwest US	Summer	0.231617		Midwest US	Summer	0.0422368		Midwest US	Summer	0.287247		Midwest US	Summer	0.347569		Midwest US	Summer	0.309029
Midwest US	Summer	0.175064		Midwest US	Summer	0.0295365		Midwest US	Summer	0.00910353		Midwest US	Summer	0.238658		Midwest US	Summer	0.246448
Midwest US	Summer	0.159398		Midwest US	Summer	0.0308711		Midwest US	Summer	0.202117		Midwest US	Summer	0.347923		Midwest US	Summer	0.0705534
Midwest US	Summer	0.1649		Midwest US	Summer	0.0360147		Midwest US	Summer	0.0961781		Midwest US	Summer	0.297146		Midwest US	Summer	0.0778905
Midwest US	Summer	0.232336		Midwest US	Summer	0.0337717		Midwest US	Summer	0.278311		Midwest US	Summer	0.236362		Midwest US	Summer	0.428125
Midwest US	Summer	0.149795		Midwest US	Summer	0.0213106		Midwest US	Summer	0.0329409		Midwest US	Summer	0.377211		Midwest US	Summer	0.316702
Midwest US	Summer	0.196963		Midwest US	Summer	0.0328491		Midwest US	Summer	0.401582		Midwest US	Summer	0.374847		Midwest US	Summer	0.172324
Midwest US	Summer	0.252795		Midwest US	Summer	0.0553718		Midwest US	Summer	0.181836		Midwest US	Summer	0.348623		Midwest US	Summer	0.346756
Midwest US	Summer	0.136945		Midwest US	Summer	0.0254482		Midwest US	Summer	0.359418		Midwest US	Summer	0.218696		Midwest US	Summer	0.541243
Midwest US	Summer	0.117691		Midwest US	Summer	0.0293292		Midwest US	Summer	0.172532		Midwest US	Summer	0.108019		Midwest US	Summer	0.593915
Midwest US	Summer	0.104819		Midwest US	Summer	0.034491		Midwest US	Summer	0.292028		Midwest US	Summer	0.323528		Midwest US	Summer	0.4739
Midwest US	Summer	0.354164		Midwest US	Summer	0.0418963		Midwest US	Summer	0.737187		Midwest US	Summer	0.36209		Midwest US	Summer	0.287436
Midwest US	Summer	0.32375		Midwest US	Summer	0.0225797		Midwest US	Summer	0.249222		Midwest US	Summer	0.320239		Midwest US	Summer	0.514352
Midwest US	Summer	0.12808		Midwest US	Summer	0.0302258		Midwest US	Summer	0.377583		Midwest US	Summer	0.176648		Midwest US	Summer	0.386732
Midwest US	Summer	0.285913		Midwest US	Summer	0.0406432		Midwest US	Summer	0.0798161		Midwest US	Summer	0.315629		Midwest US	Summer	0.461134
Midwest US	Summer	0.265232		Midwest US	Summer	0.0598848		Midwest US	Summer	0.110245		Midwest US	Summer	0.380418		Midwest US	Summer	0.15111
Midwest US	Summer	0.156424		Midwest US	Summer	0.0515018		Midwest US	Summer	0.409755		Midwest US	Summer	0.327402		Midwest US	Summer	0.281294
Midwest US	Summer	0.191928		Midwest US	Summer	0.0408093		Midwest US	Summer	0.839558		Midwest US	Summer	0.205629		Midwest US	Summer	0.0990338
Midwest US	Summer	0.286089		Midwest US	Summer	0.0522537		Midwest US	Summer	0.398912		Midwest US	Summer	0.365192		Midwest US	Summer	0.460746
Midwest US	Summer	0.325041		Midwest US	Summer	0.051798		Midwest US	Summer	0.0869854		Midwest US	Summer	0.382297		Midwest US	Summer	0.607531
Midwest US	Summer	0.399172		Midwest US	Summer	0.0785619		Midwest US	Summer	0.45826		Midwest US	Summer	0.65829		Midwest US	Summer	0.725733
Midwest US	Summer	0.166646		Midwest US	Summer	0.0502873		Midwest US	Summer	0.877591		Midwest US	Summer	0.794108		Midwest US	Summer	0.213327
Midwest US	Summer	0.167604		Midwest US	Summer	0.0377406		Midwest US	Summer	0.771794		Midwest US	Summer	0.258578		Midwest US	Summer	0.363571
Midwest US	Summer	0.189448		Midwest US	Summer	0.0489225		Midwest US	Summer	0.853124		Midwest US	Summer	0.179813		Midwest US	Summer	0.626164
Midwest US	Summer	0.152032		Midwest US	Summer	0.0469601		Midwest US	Summer	0.142223		Midwest US	Summer	0.380355		Midwest US	Summer	0.608237
Midwest US	Summer	0.3692		Midwest US	Summer	0.0815747		Midwest US	Summer	0.238909		Midwest US	Summer	0.476101		Midwest US	Summer	0.560432
Midwest US	Summer	0.343428		Midwest US	Summer	0.0124964		Midwest US	Summer	0.467664		Midwest US	Summer	0.286639		Midwest US	Summer	0.402683
Midwest US	Summer	0.233003		Midwest US	Summer	0.0610622		Midwest US	Summer	0.328319		Midwest US	Summer	0.301834		Midwest US	Summer	0.490801
Midwest US	Summer	0.297161		Midwest US	Summer	0.062254		Midwest US	Summer	0.0668828		Midwest US	Summer	0.213682		Midwest US	Summer	0.347328
Midwest US	Summer	0.154043		Midwest US	Summer	0.066923		Midwest US	Summer	0.851007		Midwest US	Summer	0.302636		Midwest US	Summer	0.437213
Midwest US	Summer	0.0298411		Midwest US	Summer	0.0221924		Midwest US	Summer	0.40239		Midwest US	Summer	0.0917266		Midwest US	Summer	0.436692
Midwest US	Summer	0.0301552		Midwest US	Summer	0.00599712		Midwest US	Summer	0.118418		Midwest US	Summer	0.0667351		Midwest US	Summer	0.144449
Midwest US	Summer	0.113289		Midwest US	Summer	0.00604017		Midwest US	Summer	0.256084		Midwest US	Summer	0.0305923		Midwest US	Summer	0.390478
Midwest US	Summer	0.0309897		Midwest US	Summer	0.00615468		Midwest US	Summer	0.322662		Midwest US	Summer	0.0797269		Midwest US	Summer	0.434818
Midwest US	Summer	0.136528		Midwest US	Summer	0.00615456		Midwest US	Summer	0.80771		Midwest US	Summer	0.398925		Midwest US	Summer	0.426857
Midwest US	Summer	0.213642		Midwest US	Summer	0.018136		Midwest US	Summer	0.470892		Midwest US	Summer	0.149383		Midwest US	Summer	0.0934803
Midwest US	Summer	0.114004		Midwest US	Summer	0.0540975		Midwest US	Summer	0.0465713		Midwest US	Summer	0.223439		Midwest US	Summer	0.31423
Midwest US	Summer	0.0303241		Midwest US	Summer	0.0161831		Midwest US	Summer	0.0623558		Midwest US	Summer	0.0913764		Midwest US	Summer	0.311322
Midwest US	Summer	0.125771		Midwest US	Summer	0.0205942		Midwest US	Summer	0.356826		Midwest US	Summer	0.0307122		Midwest US	Summer	0.234913
Midwest US	Summer	0.0983556		Midwest US	Summer	0.018387		Midwest US	Summer	0.0971282		Midwest US	Summer	0.223621		Midwest US	Summer	0.159581
Midwest US	Summer	0.331021		Midwest US	Summer	0.0142827		Midwest US	Summer	0.737399		Midwest US	Summer	0.297521		Midwest US	Summer	0.372419
Midwest US	Summer	0.29616		Midwest US	Summer	0.0143655		Midwest US	Summer	0.280377		Midwest US	Summer	0.225462		Midwest US	Summer	0.364807
Midwest US	Summer	0.0302591		Midwest US	Summer	0.00605514		Midwest US	Summer	0.373546		Midwest US	Summer	0.200812		Midwest US	Summer	0.400318
Midwest US	Summer	0.169623		Midwest US	Summer	0.00605442		Midwest US	Summer	0.181576		Midwest US	Summer	0.0733556		Midwest US	Summer	0.594521
Midwest US	Summer	0.112161		Midwest US	Summer	0.0143242		Midwest US	Summer	0.180877		Midwest US	Summer	0.113705		Midwest US	Summer	0.768753
Midwest US	Summer	0.0300018		Midwest US	Summer	0.00601842		Midwest US	Summer	0.0968689		Midwest US	Summer	0.0756078		Midwest US	Summer	0.309753
Midwest US	Summer	0.0785177		Midwest US	Summer	0.0184779		Midwest US	Summer	0.307145		Midwest US	Summer	0.117181		Midwest US	Summer	0.546353
Midwest US	Summer	0.0785177		Midwest US	Summer	0.0128767		Midwest US	Summer	0.123081		Midwest US	Summer	0.0306769		Midwest US	Summer	0.474468
Midwest US	Summer	0.106538		Midwest US	Summer	0.0132587		Midwest US	Summer	0.305979		Midwest US	Summer	0.092806		Midwest US	Summer	0.495253
Midwest US	Summer	0.0300732		Midwest US	Summer	0.00602894		Midwest US	Summer	0.250163		Midwest US	Summer	0.147827		Midwest US	Summer	0.20468
Midwest US	Summer	0.115967		Midwest US	Summer	0.0159814		Midwest US	Summer	0.0567435		Midwest US	Summer	0.163579		Midwest US	Summer	0.55165
Midwest US	Summer	0.21417		Midwest US	Summer	0.0375765		Midwest US	Summer	0.444239		Midwest US	Summer	0.253984		Midwest US	Summer	0.27897
Midwest US	Summer	0.0868418		Midwest US	Summer	0.0137937		Midwest US	Fall	0.356832		Midwest US	Summer	0.141821		Midwest US	Summer	0.343419
Midwest US	Summer	0.0303767		Midwest US	Summer	0.021612		Midwest US	Fall	0.311595		Midwest US	Summer	0.264268		Midwest US	Summer	0.288141
Midwest US	Summer	0.029848		Midwest US	Summer	0.00599807		Midwest US	Fall	0.308285		Midwest US	Summer	0.205479		Midwest US	Summer	0.39744
Midwest US	Summer	0.0315113		Midwest US	Summer	0.013615		Midwest US	Fall	0.273824		Midwest US	Summer	0.223872		Midwest US	Summer	0.567625
Midwest US	Summer	0.240178		Midwest US	Summer	0.0207169		Midwest US	Fall	0.370803		Midwest US	Summer	0.323232		Midwest US	Fall	0.186084
Midwest US	Summer	0.312303		Midwest US	Summer	0.00606599		Midwest US	Fall	0.0178906		Midwest US	Summer	0.293364		Midwest US	Fall	0.65649
Midwest US	Summer	0.0306392		Midwest US	Summer	0.0147458		Midwest US	Fall	0.153784		Midwest US	Summer	0.155341		Midwest US	Fall	0.208632
Midwest US	Summer	0.1716		Midwest US	Summer	0.0162931		Midwest US	Fall	0.0947207		Midwest US	Summer	0.0903861		Midwest US	Fall	0.125803
Midwest US	Fall	0.191732		Midwest US	Fall	0.0236198		Midwest US	Fall	0.305764		Midwest US	Summer	0.343753		Midwest US	Fall	0.413577
Midwest US	Fall	0.205192		Midwest US	Fall	0.0271324		Midwest US	Fall	0.120636		Midwest US	Fall	0.123106		Midwest US	Fall	0.105656
Midwest US	Fall	0.168392		Midwest US	Fall	0.0176013		Midwest US	Fall	0.369948		Midwest US	Fall	0.119958		Midwest US	Fall	0.0925106
Midwest US	Fall	0.171913		Midwest US	Fall	0.0211274		Midwest US	Fall	1		Midwest US	Fall	0.145456		Midwest US	Fall	0.0484795
Midwest US	Fall	0.234042		Midwest US	Fall	0.037077		Midwest US	Fall	0.612955		Midwest US	Fall	0.103673		Midwest US	Fall	0.52099
Midwest US	Fall	0.166451		Midwest US	Fall	0.0130125		Midwest US	Fall	0.854632		Midwest US	Fall	0.0918028		Midwest US	Fall	0.162336
Midwest US	Fall	0.252499		Midwest US	Fall	0.0284172		Midwest US	Fall	0.211936		Midwest US	Fall	0.0305096		Midwest US	Fall	0.402844
Midwest US	Fall	0.200909		Midwest US	Fall	0.0308415		Midwest US	Fall	0.649128		Midwest US	Fall	0.336624		Midwest US	Fall	0.696136
Midwest US	Fall	0.182133		Midwest US	Fall	0.0285544		Midwest US	Fall	0.180857		Midwest US	Fall	0.149503		Midwest US	Fall	0.514357
Midwest US	Fall	0.0997418		Midwest US	Fall	0.00600711		Midwest US	Fall	0.162694		Midwest US	Fall	0.0309471		Midwest US	Fall	0.491932
Midwest US	Fall	0.18335		Midwest US	Fall	0.020486		Midwest US	Fall	0.534174		Midwest US	Fall	0.0304211		Midwest US	Fall	0.0415121
Midwest US	Fall	0.246065		Midwest US	Fall	0.0454276		Midwest US	Fall	0.468882		Midwest US	Fall	0.0923959		Midwest US	Fall	0.551417
Midwest US	Fall	0.247075		Midwest US	Fall	0.0416237		Midwest US	Fall	0.472909		Midwest US	Fall	0.307666		Midwest US	Fall	0.00421428
Midwest US	Fall	0.245664		Midwest US	Fall	0.0434033		Midwest US	Fall	0.371729		Midwest US	Fall	0.24365		Midwest US	Fall	0.0590121
Midwest US	Fall	0.251639		Midwest US	Fall	0.0379967		Midwest US	Fall	0.566421		Midwest US	Fall	0.269489		Midwest US	Fall	0.385927
Midwest US	Fall	0.165296		Midwest US	Fall	0.019914		Midwest US	Fall	0.452967		Midwest US	Fall	0.129725		Midwest US	Fall	0.37631
Midwest US	Fall	0.179007		Midwest US	Fall	0.0179111		Midwest US	Fall	0.60738		Midwest US	Fall	0.0308016		Midwest US	Fall	0.851329
Midwest US	Fall	0.248154		Midwest US	Fall	0.0295727		Midwest US	Fall	0.852308		Midwest US	Fall	0.0303934		Midwest US	Fall	0.728466
Midwest US	Fall	0.181844		Midwest US	Fall	0.0280186		Midwest US	Fall	0.59901		Midwest US	Fall	0.149978		Midwest US	Fall	0.695729
Midwest US	Fall	0.174102		Midwest US	Fall	0.0223566		Midwest US	Fall	0.335584		Midwest US	Fall	0.0920718		Midwest US	Fall	0.267158
Midwest US	Fall	0.160792		Midwest US	Fall	0.0250322		Midwest US	Fall	0.163317		Midwest US	Fall	0.0994656		Midwest US	Fall	0.763075
Midwest US	Fall	0.197251		Midwest US	Fall	0.0314782		Midwest US	Fall	0.423053		Midwest US	Fall	0.101608		Midwest US	Fall	0.870655
Midwest US	Fall	0.260748		Midwest US	Fall	0.0555978		Midwest US	Fall	0.69329		Midwest US	Fall	0.100212		Midwest US	Fall	0.673524
Midwest US	Fall	0.249265		Midwest US	Fall	0.0508815		Midwest US	Fall	0.308939		Midwest US	Fall	0.14472		Midwest US	Fall	0.831075
Midwest US	Fall	0.258856		Midwest US	Fall	0.0468953		Midwest US	Fall	0.250249		Midwest US	Fall	0.106796		Midwest US	Fall	0.449068
Midwest US	Fall	0.25048		Midwest US	Fall	0.0513803		Midwest US	Fall	0.672391		Midwest US	Fall	0.397361		Midwest US	Fall	0.195047
Midwest US	Fall	0.170249		Midwest US	Fall	0.0400567		Midwest US	Fall	0.299096		Midwest US	Fall	0.18006		Midwest US	Fall	0.849699
Midwest US	Fall	0.283441		Midwest US	Fall	0.0413978		Midwest US	Fall	0.592535		Midwest US	Fall	0.137786		Midwest US	Fall	0.554901
Midwest US	Fall	0.30289		Midwest US	Fall	0.0566185		Midwest US	Fall	0.212135		Midwest US	Fall	0.235806		Midwest US	Fall	0.129499
Midwest US	Fall	0.183353		Midwest US	Fall	0.018707		Midwest US	Fall	0.318135		Midwest US	Fall	0.180475		Midwest US	Fall	0.499028
Midwest US	Fall	0.376689		Midwest US	Fall	0.0577363		Midwest US	Fall	0.14191		Midwest US	Fall	0.0302495		Midwest US	Fall	0.474543
Midwest US	Fall	0.273682		Midwest US	Fall	0.0514663		Midwest US	Fall	0.118527		Midwest US	Fall	0.136867		Midwest US	Fall	0.597675
Midwest US	Fall	0.300713		Midwest US	Fall	0.059321		Midwest US	Fall	0.204295		Midwest US	Fall	0.195591		Midwest US	Fall	0.235357
Midwest US	Fall	0.109752		Midwest US	Fall	0.00612612		Midwest US	Fall	0.199933		Midwest US	Fall	0.272803		Midwest US	Fall	0.443054
Midwest US	Fall	0.214553		Midwest US	Fall	0.0200003		Midwest US	Fall	0.191002		Midwest US	Fall	0.0310372		Midwest US	Fall	0.449773
Midwest US	Fall	0.119464		Midwest US	Fall	0.00602069		Midwest US	Fall	0.527455		Midwest US	Fall	0.121228		Midwest US	Fall	0.0652055
Midwest US	Fall	0.124587		Midwest US	Fall	0.00600646		Midwest US	Fall	0.360802		Midwest US	Fall	0.110908		Midwest US	Fall	0.332277
Midwest US	Fall	0.135454		Midwest US	Fall	0.0152619		Midwest US	Fall	0.223683		Midwest US	Fall	0.0304178		Midwest US	Fall	0.134261
Midwest US	Fall	0.195476		Midwest US	Fall	0.0229332		Midwest US	Fall	0.256973		Midwest US	Fall	0.179784		Midwest US	Fall	0.0497353
Midwest US	Fall	0.208286		Midwest US	Fall	0.0243443		Midwest US	Fall	0.357514		Midwest US	Fall	0.155284		Midwest US	Fall	0.113633
Midwest US	Fall	0.168745		Midwest US	Fall	0.00599179		Midwest US	Fall	0.44116		Midwest US	Fall	0.106839		Midwest US	Fall	0.311
Midwest US	Fall	0.171082		Midwest US	Fall	0.0260155		Midwest US	Fall	0.0732918		Midwest US	Fall	0.0303418		Midwest US	Fall	0.343307
Midwest US	Fall	0.169997		Midwest US	Fall	0.021721		Midwest US	Fall	0.170163		Midwest US	Fall	0.169269		Midwest US	Fall	0.144145
Midwest US	Fall	0.120406		Midwest US	Fall	0.0135157		Midwest US	Fall	0.182032		Midwest US	Fall	0.0985916		Midwest US	Fall	0.437778
Midwest US	Fall	0.19394		Midwest US	Fall	0.0316588		Midwest US	FALL	0.527455		Midwest US	Fall	0.110924		Midwest US	Fall	0.313926
Midwest US	Fall	0.166815		Midwest US	Fall	0.0185073		Midwest US	FALL			Midwest US	Fall	0.133885		Midwest US	FALL	0.78405
Midwest US	Fall	0.155301		Midwest US	Fall	0.00609788		Midwest US	FALL	0.360802		Midwest US	Fall	0.0981708		Midwest US	Winter	0.0993456
Midwest US	Fall	0.118046		Midwest US	Fall	0.00794672		Midwest US	FALL	0.223683		Midwest US	Fall	0.0309627		Midwest US	Winter	0.0653818
Midwest US	Fall	0.164995		Midwest US	Fall	0.00599139		Midwest US	FALL	0.256973		Midwest US	Fall	0.176747		Midwest US	Winter	0.00726117
Midwest US	Fall	0.0304067		Midwest US	Fall	0.00607465		Midwest US	FALL	0.357514		Midwest US	Fall	0.0307708		Midwest US	Winter	0
Midwest US	Fall	0.112071		Midwest US	Fall	0.0142777		Midwest US	FALL	0.44116		Midwest US	Fall	0.0305753		Midwest US	Winter	0.265558
Midwest US	Fall	0.170529		Midwest US	Fall	0.0187207		Midwest US	FALL	0.170163		Midwest US	Fall	0.0301576		Midwest US	Winter	0.200668
Midwest US	Fall	0.139246		Midwest US	Fall	0.00601912		Midwest US	FALL	0.182032		Midwest US	Fall	0.0304833		Midwest US	Winter	0.186497
Midwest US	Fall	0.193955		Midwest US	Fall	0.0157939		Midwest US	Winter	0.234111		Midwest US	Fall	0.236255		Midwest US	Winter	0.083252
Midwest US	Fall	0.1633		Midwest US	Fall	0.0163886		Midwest US	Winter	0.0892801		Midwest US	Fall	0.129194		Midwest US	Winter	0.178483
Midwest US	Fall	0.14567		Midwest US	Fall	0.0178349		Midwest US	Winter	0.0182005		Midwest US	Fall	0.135924		Midwest US	Winter	0.536343
Midwest US	Winter	0.17019		Midwest US	Winter	0.0166325		Midwest US	Winter	0		Midwest US	Winter	0.0922985		Midwest US	Winter	0.111532
Midwest US	Winter	0.170641		Midwest US	Winter	0.0155356		Midwest US	Winter	0.149036		Midwest US	Winter	0.0680872		Midwest US	Winter	0.696892
Midwest US	Winter	0.180354		Midwest US	Winter	0.0261689		Midwest US	Winter	0.173491		Midwest US	Winter	0.0709258		Midwest US	Winter	0.293068
Midwest US	Winter	0.205141		Midwest US	Winter	0.0205871		Midwest US	Winter	0.298993		Midwest US	Winter	0.1317		Midwest US	Winter	0.248115
Midwest US	Winter	0.134611		Midwest US	Winter	0.0060516		Midwest US	Winter	0.175883		Midwest US	Winter	0.0769697		Midwest US	Winter	0.685669
Midwest US	Winter	0.142444		Midwest US	Winter	0.0321376		Midwest US	Winter	0.1113		Midwest US	Winter	0.0952019		Midwest US	Winter	0.0893689
Midwest US	Winter	0.181738		Midwest US	Winter	0.0196935		Midwest US	Winter	0.36144		Midwest US	Winter	0.0785699		Midwest US	Winter	0.237875
Midwest US	Winter	0.304992		Midwest US	Winter	0.0229639		Midwest US	Winter	0.111249		Midwest US	Winter	0.0905091		Midwest US	Winter	0.440382
Midwest US	Winter	0.147323		Midwest US	Winter	0.0142427		Midwest US	Winter	0.366745		Midwest US	Winter	0.0301781		Midwest US	Winter	0.439587
Midwest US	Winter	0.213332		Midwest US	Winter	0.0302121		Midwest US	Winter	0.186707		Midwest US	Winter	0.0306376		Midwest US	Winter	0.000257056
Midwest US	Winter	0.171365		Midwest US	Winter	0.0143252		Midwest US	Winter	0.0185597		Midwest US	Winter	0.0303612		Midwest US	Winter	0.0368255
Midwest US	Winter	0.145211		Midwest US	Winter	0.0229929		Midwest US	Winter	0.204199		Midwest US	Winter	0.0303356		Midwest US	Winter	0.0028368
Midwest US	Winter	0.19441		Midwest US	Winter	0.0180761		Midwest US	Winter	0.100248		Midwest US	Winter	0.0306698		Midwest US	Winter	0.445895
Midwest US	Winter	0.162595		Midwest US	Winter	0.0180754		Midwest US	Winter	0.116849		Midwest US	Winter	0.0308186		Midwest US	Winter	0.363145
Midwest US	Winter	0.228861		Midwest US	Winter	0.0255967		Midwest US	Winter	0.151072		Midwest US	Winter	0.0765417		Midwest US	Winter	0.423662
Midwest US	Winter	0.22649		Midwest US	Winter	0.0246439		Midwest US	Winter	0.306799		Midwest US	Winter	0.0307585		Midwest US	Winter	0.0310095
Midwest US	Winter	0.146025		Midwest US	Winter	0.0227952		Midwest US	Winter	0.0570592		Midwest US	Winter	0.0673598		Midwest US	Winter	0.0628822
Midwest US	Winter	0.132615		Midwest US	Winter	0.00610083		Midwest US	Winter	0.146286		Midwest US	Winter	0.121654		Midwest US	Winter	0.296738
Midwest US	Winter	0.233873		Midwest US	Winter	0.0406021		Midwest US	Winter	0.247047		Midwest US	Winter	0.103781		Midwest US	Winter	0.321571
Midwest US	Winter	0.246801		Midwest US	Winter	0.0351446		Midwest US	Winter	0.246392		Midwest US	Winter	0.321615		Midwest US	Winter	0.396404
Midwest US	Winter	0.323862		Midwest US	Winter	0.0689359		Midwest US	Winter	0.456704		Midwest US	Winter	0.168374		Midwest US	Winter	0.461439
Midwest US	Winter	0.270558		Midwest US	Winter	0.0504221		Midwest US	Winter	0.202513		Midwest US	Winter	0.0876932		Midwest US	Winter	0.708461
Midwest US	Winter	0.189634		Midwest US	Winter	0.0326941		Midwest US	Winter	0.375923		Midwest US	Winter	0.123678		Midwest US	Winter	0.00410714
Midwest US	Winter	0.106908		Midwest US	Winter	0.0208166		Midwest US	Winter	0.0937152		Midwest US	Winter	0.0900549		Midwest US	Winter	0.448764
Midwest US	Winter	0.171551		Midwest US	Winter	0.0387876		Midwest US	Winter	0.431865		Midwest US	Winter	0.0767579		Midwest US	Winter	0.192606
Midwest US	Winter	0.261909		Midwest US	Winter	0.0308292		Midwest US	Winter	0.239077		Midwest US	Winter	0.0678903		Midwest US	Winter	0.982804
Midwest US	Winter	0.203933		Midwest US	Winter	0.0218326		Midwest US	Winter	0.44344		Midwest US	Winter	0.0745281		Midwest US	Winter	0.478824
Midwest US	Winter	0.261719		Midwest US	Winter	0.0468729		Midwest US	Winter	0.331168		Midwest US	Winter	0.071469		Midwest US	Winter	0.0977978
Midwest US	Winter	0.237798		Midwest US	Winter	0.0391725		Midwest US	Winter	0.220691		Midwest US	Winter	0.0718952		Midwest US	Winter	0.0609246
Midwest US	Winter	0.230409		Midwest US	Winter	0.0433666		Midwest US	Winter	0.0528702		Midwest US	Winter	0.0659233		Midwest US	Winter	0.803126
Midwest US	Winter	0.192932		Midwest US	Winter	0.0317808		Midwest US	Winter	0.0966644		Midwest US	Fall	0.0788292		Midwest US	Winter	0.403657
Midwest US	Winter	0.0905884		Midwest US	Winter	0.0127584		Midwest US	Winter	0.173781		Midwest US	Winter	0.118288		Midwest US	Winter	0.0416402
Midwest US	Winter	0.162016		Midwest US	Winter	0.0157712		Midwest US	Winter	0.315977		Midwest US	Winter	0.220973		Midwest US	Winter	0.365228
Midwest US	Winter	0.186475		Midwest US	Winter	0.0180308		Midwest US	Winter	0.150986		Midwest US	Winter	0.0680286		Midwest US	Winter	0.000879877
Midwest US	Winter	0.213681		Midwest US	Winter	0.0230407		Midwest US	Winter	0.148089		Midwest US	Winter	0.0752545		Midwest US	Winter	0.00270667
Midwest US	Winter	0.172625		Midwest US	Winter	0.0240418		Midwest US	Winter	0.0310931		Midwest US	Winter	0.0310734		Midwest US	Winter	0.222935
Midwest US	Winter	0.0306256		Midwest US	Winter	0.0145694		Midwest US	Winter	0.494048		Midwest US	Winter	0.184965		Midwest US	Winter	0.0773134
Midwest US	Winter	0.030609		Midwest US	Winter	0.0154015		Midwest US	Winter	0.162213		Midwest US	Winter	0.0934874		Midwest US	Winter	0.496428
Midwest US	Winter	0.225091		Midwest US	Winter	0.0208502		Midwest US	Winter	0.217059		Midwest US	Winter	0.0830116		Midwest US	Winter	0.357762
Midwest US	Winter	0.141737		Midwest US	Winter	0.0059562		Midwest US	Winter	0.106644		Midwest US	Winter	0.0305339		Midwest US	Winter	0.151927
Midwest US	Winter	0.242245		Midwest US	Winter	0.0262161		Midwest US	Winter	0.521649		Midwest US	Winter	0.0644993		Midwest US	Winter	0.0758448
Midwest US	Winter	0.176911		Midwest US	Winter	0.0133308		Midwest US	Winter	0.0409129		Midwest US	Winter	0.0302078		Midwest US	Winter	0.0859955
Midwest US	Winter	0.152023		Midwest US	Winter	0.00599726		Midwest US	Winter	0.00774126		Midwest US	Winter	0.0306115		Midwest US	Winter	0.443575
Midwest US	Winter	0.11189		Midwest US	Winter	0.00612991		Midwest US	Winter	0.0566126		Midwest US	Winter	0.115386		Midwest US	Winter	0.0541849
Midwest US	Winter	0.150778		Midwest US	Winter	0.0230462		Midwest US	Winter	0.200469		Midwest US	Winter	0.0766979		Midwest US	Spring	0.67658
Midwest US	Winter	0.205336		Midwest US	Winter	0.0179684		Midwest US	Winter	0.352586		Midwest US	Winter	0.106154		Midwest US	Spring	0.67658
Midwest US	Winter	0.15833		Midwest US	Winter	0.013798		Midwest US	Winter	0.353527		Midwest US	Winter	0.123018		Midwest US	Spring	0.59902
Midwest US	Winter	0.172662		Midwest US	Winter	0.0164677		Midwest US	Winter	0.29938		Midwest US	Winter	0.0756752		Midwest US	Spring	0.458133
Midwest US	Winter	0.129483		Midwest US	Winter	0.00603469		Midwest US	Winter	0.0512669		Midwest US	Winter	0.161458		Midwest US	Spring	0.0701542
Midwest US	Winter	0.0308332		Midwest US	Winter	0.00613312		Midwest US	Winter	0.213806		Midwest US	Winter	0.0938009		Midwest US	Spring	0.254011
Midwest US	Winter	0.123807		Midwest US	Winter	0.0229735		Midwest US	Winter	0.197891		Midwest US	Winter	0.0696244		Midwest US	Spring	0.23243
Midwest US	Winter	0.22667		Midwest US	Winter	0.0247343		Midwest US	Winter	0.20307		Midwest US	Winter	0.156516		Midwest US	Spring	0.0545544
Midwest US	Winter	0.129073		Midwest US	Winter	0.0159487		Midwest US	Winter	0.17665		Midwest US	Winter	0.0305639		Midwest US	Spring	0.475984
Midwest US	Winter	0.166419		Midwest US	Winter	0.0210194		Midwest US	Spring	0.132813		Midwest US	Winter	0.0719819		Midwest US	Spring	0.0609705
Midwest US	Winter	0.179739		Midwest US	Winter	0.0179161		Midwest US	Spring	0.140603		Midwest US	Winter	0.0310568		Midwest US	Spring	0.515904
Midwest US	Winter	0.187488		Midwest US	Winter	0.0164417		Midwest US	Spring	0.342549		Midwest US	Spring	0.0305921		Midwest US	Spring	0.165452
Midwest US	Winter	0.0973339		Midwest US	Winter	0.0059659		Midwest US	Spring	0.204483		Midwest US	Spring	0.195045		Midwest US	Spring	0.719381
Midwest US	Spring	0.12947		Midwest US	Spring	0.0186275		Midwest US	Spring	0.0195967		Midwest US	Spring	0.0836974		Midwest US	Spring	0.576581
Midwest US	Spring	0.21709		Midwest US	Spring	0.0504038		Midwest US	Spring	0.0705339		Midwest US	Spring	0.210351		Midwest US	Spring	0.701776
Midwest US	Spring	0.179619		Midwest US	Spring	0.019975		Midwest US	Spring	0.00480264		Midwest US	Spring	0.0667045		Midwest US	Spring	0.566504
Midwest US	Spring	0.250642		Midwest US	Spring	0.0625063		Midwest US	Spring	0.0651594		Midwest US	Spring	0.0301911		Midwest US	Spring	0.602597
Midwest US	Spring	0.0971156		Midwest US	Spring	0.0237278		Midwest US	Spring	0.124144		Midwest US	Spring	0.0709068		Midwest US	Spring	0.267495
Midwest US	Spring	0.117377		Midwest US	Spring	0.019239		Midwest US	Spring	0.215755		Midwest US	Spring	0.0955455		Midwest US	Spring	0.179094
Midwest US	Spring	0.091437		Midwest US	Spring	0.0154094		Midwest US	Spring	0.276302		Midwest US	Spring	0.108844		Midwest US	Spring	0.297248
Midwest US	Spring	0.152661		Midwest US	Spring	0.0245706		Midwest US	Spring	0.223615		Midwest US	Spring	0.168445		Midwest US	Spring	0.37335
Midwest US	Spring	0.150284		Midwest US	Spring	0.0246046		Midwest US	Spring	0.432153		Midwest US	Spring	0.0779055		Midwest US	Spring	0.557384
Midwest US	Spring	0.156798		Midwest US	Spring	0.0223637		Midwest US	Spring	0.164582		Midwest US	Spring	0.0985094		Midwest US	Spring	0.330241
Midwest US	Spring	0.139461		Midwest US	Spring	0.0262131		Midwest US	Spring	0.458944		Midwest US	Spring	0.101791		Midwest US	Spring	0.444697
Midwest US	Spring	0.166506		Midwest US	Spring	0.0244938		Midwest US	Spring	0.268003		Midwest US	Spring	0.0301894		Midwest US	Spring	0.0401355
Midwest US	Spring	0.14515		Midwest US	Spring	0.0267487		Midwest US	Spring	0.196571		Midwest US	Spring	0.123813		Midwest US	Spring	0.538241
Midwest US	Spring	0.117719		Midwest US	Spring	0.00596234		Midwest US	Spring	0.0912608		Midwest US	Spring	0.0834342		Midwest US	Spring	0.320071
Midwest US	Spring	0.158597		Midwest US	Spring	0.0426155		Midwest US	Spring	0.363614		Midwest US	Spring	0.0779375		Midwest US	Spring	0.0331248
Midwest US	Spring	0.194379		Midwest US	Spring	0.0389954		Midwest US	Spring	0.186909		Midwest US	Spring	0.0744657		Midwest US	Spring	0.0485319
Midwest US	Spring	0.0304586		Midwest US	Spring	0.0381058		Midwest US	Spring	0.34411		Midwest US	Spring	0.142344		Midwest US	Spring	0.0736317
Midwest US	Spring	0.175687		Midwest US	Spring	0.0283397		Midwest US	Spring	0.43885		Midwest US	Spring	0.100811		Midwest US	Spring	0.318626
Midwest US	Spring	0.129494		Midwest US	Spring	0.0330871		Midwest US	Spring	0.268361		Midwest US	Spring	0.123161		Midwest US	Spring	0.084004
Midwest US	Spring	0.138857		Midwest US	Spring	0.0331377		Midwest US	Spring	0.555042		Midwest US	Spring	0.242303		Midwest US	Spring	0.490151
Midwest US	Spring	0.17416		Midwest US	Spring	0.0311649		Midwest US	Spring	0.356671		Midwest US	Spring	0.134486		Midwest US	Spring	0.262512
Midwest US	Spring	0.193035		Midwest US	Spring	0.0332211		Midwest US	Spring	0.673362		Midwest US	Spring	0.030533		Midwest US	Spring	0.319174
Midwest US	Spring	0.168508		Midwest US	Spring	0.0317104		Midwest US	Spring	0.368161		Midwest US	Spring	0.200426		Midwest US	Spring	0.440295
Midwest US	Spring	0.0822595		Midwest US	Spring	0.00602873		Midwest US	Spring	0.431624		Midwest US	Spring	0.0804028		Midwest US	Spring	0.585902
Midwest US	Spring	0.19816		Midwest US	Spring	0.0307455		Midwest US	Spring	0.417726		Midwest US	Spring	1		Midwest US	Spring	0.440295
Midwest US	Spring	0.194969		Midwest US	Spring	0.0487258		Midwest US	Spring	0.379455		Midwest US	Spring	0.153885		Midwest US	Spring	0.0697782
Midwest US	Spring	0.360049		Midwest US	Spring	0.120766		Midwest US	Spring	0.277094		Midwest US	Spring	0.596168		Midwest US	Spring	0.0368647
Midwest US	Spring	0.240086		Midwest US	Spring	0.0581308		Midwest US	Spring	0.342698		Midwest US	Spring	0.114254		Midwest US	Spring	0.260209
Midwest US	Spring	0.327327		Midwest US	Spring	0.0984069		Midwest US	Spring	0.449886		Midwest US	Spring	0.0309068		Midwest US	Spring	0.0693838
Midwest US	Spring	0.159111		Midwest US	Spring	0.0533146		Midwest US	Spring	0.693843		Midwest US	Spring	0.145766		Midwest US	Spring	0.406529
Midwest US	Spring	0.178712		Midwest US	Spring	0.0356802		Midwest US	Spring	0.914562		Midwest US	Spring	0.155235		Midwest US	Spring	0.637437
Midwest US	Spring	0.237567		Midwest US	Spring	0.0564169		Midwest US	Spring	0.150736		Midwest US	Spring	0.0807296		Midwest US	Spring	0.377975
Midwest US	Spring	0.213463		Midwest US	Spring	0.0492116		Midwest US	Spring	0.23744		Midwest US	Spring	0.123628		Midwest US	Spring	0.234345
Midwest US	Spring	0.186914		Midwest US	Spring	0.043158		Midwest US	Spring	0.22737		Midwest US	Spring	0.135799		Midwest US	Spring	0.459972
Midwest US	Spring	0.196459		Midwest US	Spring	0.0412798		Midwest US	Spring	0.0723307		Midwest US	Spring	0.329659		Midwest US	Spring	0.585902
Midwest US	Spring	0.230091		Midwest US	Spring	0.0504614		Midwest US	Spring	0.0388875		Midwest US	Spring	0.0302041		Midwest US	Spring	0.0598786
Midwest US	Spring	0.333912		Midwest US	Spring	0.0616452		Midwest US	Spring	0.167559		Midwest US	Spring	0.0305256		Midwest US	Spring	0.304948
Midwest US	Spring	0.157697		Midwest US	Spring	0.0236187		Midwest US	Spring	0.000613021		Midwest US	Spring	0.165279		Midwest US	Spring	0.168723
Midwest US	Spring	0.172499		Midwest US	Spring	0.0252434		Midwest US	Spring	0.17908		Midwest US	Spring	0.0303051		Midwest US	Spring	0.0577768
Midwest US	Spring	0.151659		Midwest US	Spring	0.0206338		Midwest US	Spring	0.352739		Midwest US	Spring	0.0304775		Midwest US	Spring	0.083519
Midwest US	Spring	0.118387		Midwest US	Spring	0.0203365		Midwest US	Spring	0.147221		Midwest US	Spring	0.0310903		Midwest US	SPRING	0.0401355
Midwest US	Spring	0.0299934		Midwest US	Spring	0.0364415		Midwest US	Spring	0.251862		Midwest US	Spring	0.0304221
Midwest US	Spring	0.030857		Midwest US	Spring	0.00613638		Midwest US	Spring	0.638841		Midwest US	Spring	0.109543
Midwest US	Spring	0.0299153		Midwest US	Spring	0.0174393		Midwest US	Spring	0.451481		Midwest US	Spring	0.109594
Midwest US	Spring	0.110262		Midwest US	Spring	0.0226496		Midwest US	Spring	0.171266		Midwest US	Spring	0.0879721
Midwest US	Spring	0.116752		Midwest US	Spring	0.00598867		Midwest US	Spring	0.103713		Midwest US	Spring	0.11611
Midwest US	Spring	0.103651		Midwest US	Spring	0.0155847		Midwest US	Spring	0.27596		Midwest US	Spring	0.125147
Midwest US	Spring	0.177437		Midwest US	Spring	0.024134		Midwest US	Spring	0.110659		Midwest US	Spring	0.147237
Midwest US	Spring	0.113512		Midwest US	Spring	0.0141401		Midwest US	Spring	0.247885		Midwest US	Spring	0.0302246
Midwest US	Spring	0.168682		Midwest US	Spring	0.0193232		Midwest US	Spring	0.115828		Midwest US	Spring	0.101437
Midwest US	Spring	0.116772		Midwest US	Spring	0.00596468		Midwest US	Spring	0.102518		Midwest US	Spring	0.1318
Midwest US	Spring	0.17683		Midwest US	Spring	0.0357341		Midwest US	Spring	0.226518		Midwest US	Spring	0.0882828
Midwest US	Spring	0.17168		Midwest US	Spring	0.0276621						Midwest US	Spring	0.0308154
Midwest US	Spring	0.167612		Midwest US	Spring	0.0251209						Midwest US	Spring	0.0301298
Midwest US	Spring	0.112453		Midwest US	Spring	0.0232733						Midwest US	Spring	0.08853
Midwest US	Spring	0.0304696		Midwest US	Spring	0.0140245
Midwest US	Spring	0.0295034		Midwest US	Spring	0.0128046
Midwest US	Spring	0.0303894		Midwest US	Spring	0.0247423
Midwest US	Spring	0.0300909		Midwest US	Spring	0.00603136
West Midlands	Fall	0.222079		West Midlands	Fall	0.00651728		West Midlands	Fall	0.0936856		West Midlands	Fall	0.0565461		West Midlands	Fall	0.216384
West Midlands	Fall	0.371685		West Midlands	Fall	0.00664918		West Midlands	Fall	0.183476		West Midlands	Fall	0.117617		West Midlands	Fall	0.059927
West Midlands	Fall	0.294911		West Midlands	Fall	0.00987971		West Midlands	Fall	0.23581		West Midlands	Fall	0.0756612		West Midlands	Fall	0.0893609
West Midlands	Fall	0.306638		West Midlands	Fall	0.0100373		West Midlands	Fall	0.234047		West Midlands	Fall	0.0681475		West Midlands	Fall	0.234166
West Midlands	Fall	0.282845		West Midlands	Fall	0.00424438		West Midlands	Fall	0.294676		West Midlands	Fall	0.0593659		West Midlands	Fall	0.579954
West Midlands	Fall	0.114196		West Midlands	Fall	0.000456545		West Midlands	Fall	0.184394		West Midlands	Fall	0.221059		West Midlands	Fall	0.0282014
West Midlands	Fall	0.54071		West Midlands	Fall	0.025097		West Midlands	Fall	0.201142		West Midlands	Fall	0.109918		West Midlands	Fall	0.163156
West Midlands	Fall	0.399675		West Midlands	Fall	0.0105798		West Midlands	Fall	0.154219		West Midlands	Fall	0.212288		West Midlands	Fall	0.318003
West Midlands	Fall	0.165044		West Midlands	Fall	0.0206762		West Midlands	Fall	0.124012		West Midlands	Fall	0.00705595		West Midlands	Fall	0.348716
West Midlands	Fall	0.0823239		West Midlands	Fall	0.0225032		West Midlands	Fall	0.110907		West Midlands	Fall	0.0992858		West Midlands	Fall	0.327777
West Midlands	Fall	0.20483		West Midlands	Fall	0.00241358		West Midlands	Fall	0.416215		West Midlands	Fall	0.0376903		West Midlands	Fall	0.114579
West Midlands	Fall	0.239892		West Midlands	Fall	0.00838657		West Midlands	Fall	0.272021		West Midlands	Fall	0.069706		West Midlands	Fall	0.0187469
West Midlands	Fall	0.223238		West Midlands	Fall	0.00894213		West Midlands	Fall	0.10096		West Midlands	Fall	0.00529145		West Midlands	Fall	0.515506
West Midlands	Fall	0.228748		West Midlands	Fall	0.0028983		West Midlands	Fall	0.312243		West Midlands	Fall	0.0744871		West Midlands	Fall	0.0821472
West Midlands	Fall	0.270452		West Midlands	Fall	0.00097661		West Midlands	Fall	0.388329		West Midlands	Fall	0.0643964		West Midlands	Fall	0.249154
West Midlands	Fall	0.270282		West Midlands	Fall	0.0218866		West Midlands	Fall	0.296473		West Midlands	Fall	0.119486		West Midlands	Fall	0.616366
West Midlands	Fall	0.115324		West Midlands	Fall	0.0242599		West Midlands	Fall	0.19034		West Midlands	Fall	0.117617		West Midlands	Fall	0.637061
West Midlands	Fall	0.349174		West Midlands	Fall	0.0184528		West Midlands	Fall	0.250023		West Midlands	Fall	0.0593659		West Midlands	Fall	0.0959473
West Midlands	Fall	0.230907		West Midlands	Fall	0.00382765		West Midlands	Fall	0.17486		West Midlands	Fall	0.109272		West Midlands	Fall	0.285848
West Midlands	Fall	0.213261		West Midlands	Fall	0.00650197		West Midlands	Fall	0.0583016		West Midlands	Fall	0.0764985		West Midlands	Fall	0.571083
				West Midlands	Fall	0.0130015		West Midlands	Fall	0.181593		West Midlands	Fall	0.102677		West Midlands	Fall	0.33344
Chile	Summer	0.140141		Chile	Summer	0.0045483		Chile	Spring	0.154578		Chile	Summer	0.0315826		Chile	Summer	0.445037
Chile	Summer	0.209567		Chile	Summer	0.0077926		Chile	Spring	0.108185		Chile	Summer	0.0073332		Chile	Summer	0.0611024
Chile	Summer	0.275611		Chile	Summer	0.00704644		Chile	Spring	0.113599		Chile	Summer	0.024775		Chile	Summer	0.259436
Chile	Summer	0.29111		Chile	Summer	0.032361		Chile	Spring	0.0395687		Chile	Summer	0.0195189		Chile	Summer	0.41632
Chile	Summer	0.133936		Chile	Summer	0.00906764		Chile	Spring	0.147036		Chile	Summer	0.0202505		Chile	Summer	0.0444061
Chile	Summer	0.156259		Chile	Summer	0.00435292		Chile	Spring	0.160611		Chile	Summer	0.0137364		Chile	Summer	0.162892
Chile	Summer	0.250871		Chile	Summer	0.00487062		Chile	Spring	0.0931709		Chile	Summer	0.0120446		Chile	Summer	0.143144
Chile	Summer	0.14216		Chile	Summer	0.0248095		Chile	Spring	0.0660965		Chile	Summer	0.0110112		Chile	Summer	0.51977
Chile	Summer	0.187211		Chile	Summer	0.0340318		Chile	Spring	0.116922		Chile	Summer	0.0108301		Chile	Summer	0.37656
Chile	Summer	0.143169		Chile	Summer	0.0175936		Chile	Spring	0.0823066		Chile	Summer	0.0079611		Chile	Summer	0.387336
Chile	Fall	0.250586		Chile	Fall	0.00738257		Chile	Winter	0.135581		Chile	Fall	0.103775		Chile	Summer	0.33344
Chile	Fall	0.270294		Chile	Fall	0.0127526		Chile	Winter	0.0883954		Chile	Fall	0.0956866		Chile	Fall	0.348291
Chile	Fall	0.256708		Chile	Fall	0.0226438		Chile	Winter	0.133725		Chile	Fall	0.0786616		Chile	Fall	0.382027
Chile	Fall	0.202127		Chile	Fall	0.0014141		Chile	Winter	0.0732751		Chile	Fall	0.053489		Chile	Fall	0.448847
Chile	Fall	0.202206		Chile	Fall	0.01141		Chile	Winter	0.125204		Chile	Fall	0.0353171		Chile	Fall	0.251004
Chile	Fall	0.185537		Chile	Fall	0.0156085		Chile	Winter	0.138764		Chile	Fall	0.0191644		Chile	Fall	0.153114
Chile	Fall	0.201236		Chile	Fall	0.0199586		Chile	Winter	0.0495475		Chile	Fall	0.103525		Chile	Fall	0.0449645
Chile	Fall	0.194998		Chile	Fall	0.0146064		Chile	Winter	0.143156		Chile	Fall	0.115855		Chile	Fall	0.263342
Chile	Fall	0.159114		Chile	Fall	0.0499092		Chile	Winter	0.148379		Chile	Fall	0.0380231		Chile	Fall	0.426537
Chile	Fall	0.135951		Chile	Fall	0.0472107		Chile	Winter	0.108943		Chile	Fall	0.100975		Chile	Fall	0.220133
Chile	Winter	0.203565		Chile	Spring	0.0331104		Chile	Winter	0.121021		Chile	Winter	0.117183		Chile	Fall	0.157301
Chile	Winter	0.216381		Chile	Spring	0.00390605		Chile	Winter	0.0362588		Chile	Winter	0.0103199		Chile	WINTER	0.491665
Chile	Winter	0.268588		Chile	Spring	0.0304057		Chile	Winter	0.153704		Chile	Winter	0.0846129		Chile	WINTER	0.518374
Chile	Winter	0.195074		Chile	Spring	0.0389947		Chile	Winter	0.0545547		Chile	Winter	0.0121653		Chile	WINTER	0.547841
Chile	Winter	0.153403		Chile	Spring	0.00867434		Chile	Winter	0.156586		Chile	Winter	0.0380433		Chile	Winter	0.0709813
Chile	Winter	0.139041		Chile	Spring	0.0324339		Chile	Winter	0.0140072		Chile	Winter	0.0153808		Chile	Winter	0.105845
Chile	Winter	0.149078		Chile	Spring	0.0361444		Chile	Winter	0.0124153		Chile	Winter	0.169551		Chile	Winter	0.209751
Chile	Winter	0.147925		Chile	Spring	0.0173621		Chile	Winter	0.114013		Chile	Winter	0.0694083		Chile	Winter	0.0839006
Chile	Winter	0.127614		Chile	Spring	0		Chile	Winter	0.148311		Chile	Winter	0.0925218		Chile	Winter	0.257688
Chile	Winter	0.334658		Chile	Spring	0.000964316		Chile	Winter	0.0968406		Chile	Winter	0.0899444		Chile	Winter	0.239298
Chile	Winter	0.264578		Chile	Winter	0.017969		Chile	Summer	0.131956		Chile	Winter	0.0584437		Chile	Winter	0.105518
Chile	Winter	0.0993354		Chile	Winter	0.0275041		Chile	Summer	0.0827708		Chile	Winter	0.0480107		Chile	Winter	0.175957
Chile	Winter	0.148581		Chile	Winter	0.0133019		Chile	Summer	0.152963		Chile	Winter	0.0401966		Chile	Winter	0.0874198
Chile	Winter	0.170386		Chile	Winter	0.0142009		Chile	Summer	0.197568		Chile	Winter	0.0331657		Chile	Winter	0.308292
Chile	Winter	0.115296		Chile	Winter	0.0159084		Chile	Summer	0.0617052		Chile	Winter	0.0464303		Chile	Winter	0.135424
Chile	Winter	0.351589		Chile	Winter	0.0156682		Chile	Summer	0.0961016		Chile	Winter	0.0317234		Chile	Winter	0.233002
Chile	Winter	0.067545		Chile	Winter	0.0306159		Chile	Summer	0.117534		Chile	Winter	0.0414739		Chile	Winter	0.127131
Chile	Winter	0.327189		Chile	Winter	0.00761643		Chile	Summer	0.164443		Chile	Winter	0.015721		Chile	Winter	0.247377
Chile	Winter	0.139041		Chile	Winter	0.0268551		Chile	Summer	0.0671963		Chile	Winter	0.0777223		Chile	Winter	0.131978
Chile	Winter	0.327189		Chile	Winter	0.0386039		Chile	Summer	0.0767941		Chile	Spring	0.0137364		Chile	Winter	0.410572
Chile	Spring	0.319431		Chile	Summer	0.00915953		Chile	Fall	0.105492		Chile	Spring	0.0120446		Chile	Spring	0.190362
Chile	Spring	0.204849		Chile	Summer	0.00710395		Chile	Fall	0.170678		Chile	Spring	0.0110112		Chile	Spring	0.41823
Chile	Spring	0.242248		Chile	Summer	0.0103135		Chile	Fall	0.199871		Chile	Spring	0.0723764		Chile	Spring	0.171462
Chile	Spring	0.149026		Chile	Summer	0.00656903		Chile	Fall	0.144528		Chile	Spring	0.143424		Chile	Spring	0.246062
Chile	Spring	0.175706		Chile	Summer	0.0210103		Chile	Fall	0.176434		Chile	Spring	0.0362479		Chile	Spring	0.398445
Chile	Spring	0.108587		Chile	Fall	0.00229037		Chile	Fall	0.0689265		Chile	Spring	0.120582		Chile	Spring	0.634071
Chile	Spring	0.215988		Chile	Fall	0.018924		Chile	Fall	0.0909502		Chile	Spring	0.0636094		Chile	Spring	0.582215
Chile	Spring	0.128007		Chile	Fall	0.00626985		Chile	Fall	0.15045		Chile	Spring	0.108518		Chile	Spring	0.252513
Chile	Spring	0.0982594		Chile	Fall	0.00874897		Chile	Fall	0.0619363		Chile	Spring	0.0778112		Chile	Spring	0.344514
Chile	Summer	0.168792		Chile	Fall	0.0103703		Chile	Fall	0.0997027		Chile	Summer	0.0555561		Chile	Spring	0.105867
Chile	Summer	0.140393		Chile	Fall	0.0101379		Chile	Summer	0.219847		Chile	Summer	0.0557991		Chile	Summer	0.112212
Chile	Summer	0.109342		Chile	Fall	0.0282168		Chile	Summer	0.169996		Chile	Summer	0.155437		Chile	Summer	0.10609
Chile	Summer	0.0686507		Chile	Fall	0.00463657		Chile	Summer	0.106139		Chile	Summer	0.0497633		Chile	Summer	0.214928
Chile	Summer	0.0780321		Chile	Fall	0.0188883		Chile	Fall	0.120317		Chile	Summer	0.0594736		Chile	Summer	0.0299042
Chile	Fall	0.16008		Chile	Fall	0.0133418		Chile	Fall	0.159667		Chile	Fall	0.0536257		Chile	Fall	0.0619152
Chile	Fall	0.14824		Chile	Spring	0.0191879		Chile	Fall	0.0944347		Chile	Fall	0.007589		Chile	Fall	0.306491
Chile	Fall	0.231261		Chile	Spring	0.0184267		Chile	Fall	0.0753315		Chile	Fall	0.171223		Chile	Fall	0.439873
Chile	Fall	0.24157		Chile	Spring	0.00845131		Chile	Fall	0.137426		Chile	Fall	0.00362143		Chile	Fall	0.0965824
Chile	Fall	0.244621		Chile	Spring	0.00955978		Chile	Fall	0.164744		Chile	Fall	0.00360548		Chile	Fall	0.0590638
Chile	Fall	0.291618		Chile	Spring	0.0116766		Chile	Fall	0.0381439		Chile	Fall	0.0134005		Chile	Fall	0.221762
Chile	Fall	0.269326		Chile	Spring	0.024583		Chile	Fall	0.0746842		Chile	Fall	0.00836612		Chile	Fall	0.446484
Chile	Fall	0.289427		Chile	Spring	0.011212		Chile	Fall	0.103017		Chile	Fall	0.104032		Chile	Fall	0.207775
Chile	Fall	0.257863		Chile	Spring	0.00662978		Chile	Fall	0.166072		Chile	Fall	0.138222		Chile	Fall	0.0910795
Chile	Fall	0.291988		Chile	Spring	0.000620814		Chile	Winter	0.133772		Chile	Fall	0.114182		Chile	Fall	0.168348
Chile	Winter	0.14051		Chile	Spring	0.0072336		Chile	Winter	0.0908917		Chile	Winter	0.125792		Chile	Winter	0.0464761
Chile	Winter	0.285458		Chile	Winter	0.00720706		Chile	Winter	0.163175		Chile	Winter	0.124268		Chile	Winter	0.129644
Chile	Winter	0.329073		Chile	Winter	0.00519941		Chile	Winter	0.0958377		Chile	Winter	0.169462		Chile	Winter	0.520509
Chile	Winter	0.343467		Chile	Winter	0.0183019		Chile	Winter	0.129432		Chile	Winter	0.144766		Chile	Winter	0.838762
Chile	Winter	0.256578		Chile	Winter	0.00934411		Chile	Winter	0.124122		Chile	Winter	0.0973287		Chile	Winter	0.753694
Chile	Winter	0.227347		Chile	Winter	0.00361608		Chile	Winter	0.224544		Chile	Winter	0.113568		Chile	Winter	0.814233
Chile	Winter	0.273726		Chile	Winter	0.01221		Chile	Winter	0.118337		Chile	Winter	0.138175		Chile	Winter	0.37885
Chile	Winter	0.339622		Chile	Winter	0.0150799		Chile	Winter	0.0619948		Chile	Winter	0		Chile	Winter	0.1556
Chile	Winter	0.105365		Chile	Winter	0.0126846		Chile	Winter	0.336444		Chile	Winter	0.0786116		Chile	Winter	0.0621272
Chile	Winter	0.211354		Chile	Winter	0.010405		Chile	Spring	0.431291		Chile	Winter	0.0280594		Chile	Spring	0.549275
Chile	Spring	0.14924		Chile	Winter	0.013723		Chile	Spring	0.57889		Chile	Spring	0.0187498		Chile	Spring	0.80606
Chile	Spring	0.13009		Chile	WINTER	0.00876708		Chile	Spring	0.442748		Chile	Spring	0.0333133		Chile	Spring	1
Chile	Spring	0.146252		Chile	WINTER	0.00265751		Chile	Spring	0.0715574		Chile	Spring	0.104209		Chile	Spring	0.680359
Chile	Spring	0.123924		Chile	WINTER	0.0181984		Chile	Spring	0.0733462		Chile	Spring	0.0244839		Chile	Spring	0.269335
Chile	Spring	0.137106		Chile	WINTER	0.0198345		Chile	Spring	0.115299		Chile	Spring	0.158148		Chile	Spring	0.0698082
Chile	Spring	0.16832		Chile	WINTER	0.0217966		Chile	Spring	0.14832		Chile	Spring	0.0936934		Chile	Spring	0.295273
Chile	Spring	0.142898		Chile	WINTER	0.0205673		Chile	Spring	0.14276		Chile	Spring	0.186215		Chile	Spring	0.435663
Chile	Spring	0.0836155		Chile	WINTER	0.0233652		Chile	Spring	0.20421		Chile	Spring	0.0963205		Chile	Spring	0.406753
Chile	Spring	0.111356		Chile	WINTER	0.021352		Chile	Spring	0.192267		Chile	Spring	0.082317		Chile	SPRING	0.579533
Chile	Spring	0.131561		Chile	WINTER	0.0144537						Chile	Spring	0.0303594
Atlanta	Summer	0.246891		Atlanta	Summer	0.6054		Atlanta	Summer	0.476324		Atlanta	Summer	0.0354636		Atlanta	Summer	0.351743
Atlanta	Summer	0.387542		Atlanta	Summer	0.521536		Atlanta	Summer	0.460927		Atlanta	Summer	0.0332539		Atlanta	Summer	0.32809
Atlanta	Summer	0.279568		Atlanta	Summer	0.069143		Atlanta	Summer	0.465071		Atlanta	Summer	0.066737		Atlanta	Summer	0.313021
Atlanta	Summer	0.279568		Atlanta	Summer	0.0674575		Atlanta	Summer	0.539582		Atlanta	Summer	0.0162786		Atlanta	Summer	0.249901
Atlanta	Summer	0.393613		Atlanta	Summer	0.548901		Atlanta	Summer	0.584992		Atlanta	Summer	0.0396875		Atlanta	Summer	0.44138
Atlanta	Summer	0.323607		Atlanta	Summer	0.00568735		Atlanta	Summer	0.549053		Atlanta	Summer	0.0456281		Atlanta	Summer	0.516952
Atlanta	Summer	0.152792		Atlanta	Summer	0.0528346		Atlanta	Summer	0.304713		Atlanta	Summer	0.055044		Atlanta	Summer	0.181119
Atlanta	Summer	0.508511		Atlanta	Summer	0.644701		Atlanta	Summer	0.433541		Atlanta	Summer	0.0407488		Atlanta	Summer	0.241597
Atlanta	Summer	0.111166		Atlanta	Summer	0.0635702		Atlanta	Summer	0.38045		Atlanta	Summer	0.0176588		Atlanta	Summer	0.284385
Atlanta	Summer	0.135234		Atlanta	Summer	1		Atlanta	Summer	0.417694		Atlanta	Summer	0.051026		Atlanta	Summer	0.220319
Atlanta	Winter	0.41113		Atlanta	Winter	0.0665947		Atlanta	Winter	0.241911		Atlanta	Winter	0.109649		Atlanta	Winter	0.180404
Atlanta	Winter	0.0882692		Atlanta	Winter	0.162567		Atlanta	Winter	0.539687		Atlanta	Winter	0.0543491		Atlanta	Winter	0.14013
Atlanta	Winter	0.0726133		Atlanta	Winter	0.10489		Atlanta	Winter	0.34649		Atlanta	Winter	0.0384603		Atlanta	Winter	0.123349
Atlanta	Winter	0.405845		Atlanta	Winter	0.181288		Atlanta	Winter	0.505577		Atlanta	Winter	0.0223638		Atlanta	Winter	0.239306
Atlanta	Winter	0.572952		Atlanta	Winter	0.23153		Atlanta	Winter	0.575648		Atlanta	Winter	0.0494873		Atlanta	Winter	0.272165
Atlanta	Winter	1		Atlanta	Winter	0.24561		Atlanta	Winter	0.516444		Atlanta	Winter	0.0496545		Atlanta	Winter	0.174102
Atlanta	Winter	0.674985		Atlanta	Winter	0.427681		Atlanta	Winter	0.236961		Atlanta	Winter	0.0721628		Atlanta	Winter	0.035181
Atlanta	Winter	0.555121		Atlanta	Winter	0.0617009		Atlanta	Winter	0.299983		Atlanta	Winter	0.0392044		Atlanta	Winter	0.236072
Atlanta	Winter	0.140331		Atlanta	Winter	0.0586182		Atlanta	Winter	0.54531		Atlanta	Winter	0.032424		Atlanta	Winter	0.276432
Atlanta	Winter	0.198321		Atlanta	Winter	0.416812		Atlanta	Winter	0.448773		Atlanta	Winter	0.0526738		Atlanta	Winter	0.250435
India	Winter	0.00958339		India	Winter	0.0126523		India	Winter	0.0958976		India	Winter	0.0407259		India	Winter	0.322602
India	Winter	0.0282061		India	Winter	0.00637906		India	Winter	0.181261		India	Winter	0.115813		India	Winter	0.0562258
India	Winter	0.00875849		India	Winter	0.0191561		India	Winter	0.0883417		India	Winter	0.0451352		India	Winter	0.234903
India	Winter	0.0390489		India	Winter	0.0364069		India	Winter	0.29395		India	Winter	0.141068		India	Winter	0.602846
India	Winter	0.0615644		India	Winter	0.00392444		India	Winter	0.155971		India	Winter	0.107651		India	Winter	0.338624
India	Winter	0		India	Winter	0.0107652		India	Winter	0.00542804		India	Winter	0.0229662		India	Winter	0.163641
India	Winter	0.0697353		India	Winter	0.00799994		India	Winter	0.198655		India	Winter	0.0671799		India	Winter	0.136815
India	Winter	0.0263583		India	Winter	0.00343948		India	Winter	0.0862983		India	Winter	0.0705898		India	Winter	0.139646
India	Winter	0.01197		India	Winter	0.0100236		India	Winter	0.0978115		India	Winter	0.0504042		India	Winter	0.0908645
India	Winter	0.0476143		India	Winter	0.0144823		India	Winter	0.274654		India	Winter	0.0960339		India	Winter	0.2418
India	Winter	0.0999435		India	Winter	0.0267389		India	Winter	0.365809		India	Winter	0.0724371		India	Winter	0.71539
India	Winter	0.175561		India	Winter	0.0413183		India	Winter	0.334257		India	Winter	0.0297244		India	Winter	0.703757
India	Winter	0.171656		India	Winter	0.00799909		India	Winter	0.27155		India	Winter	0.106613		India	Winter	0.815843
India	Winter	0.0632114		India	Winter	0.00767123		India	Winter	0.162782		India	Winter	0.0502262		India	Winter	0.50346
India	Winter	0.0362605		India	Winter	0.00450884		India	Winter	0.140201		India	Winter	0.0473855		India	Winter	0.417759
India	Winter	0.0317335		India	Winter	0.041207		India	Winter	0.0987265		India	Winter	0.129172		India	Winter	0.591841
India	Winter	0.0368994		India	Winter	0.019867		India	Winter	0.0395585		India	Winter	0.118494		India	Winter	0.40693
				India	Winter	0.0010984		India	Winter	0.059736		India	Winter	0.0629783		India	Winter	0.27579

[truncated: 7 more sheets: Figure S6, Figure S7, Figure S8, Source data for Figure S8, Figure S10, Figure S9, Table S2]
